# Supplementary material for: Comparative Transcriptomics Atlases Reveals Different Gene Expression Pattern Related to Fusarium Wilt Disease Resistance and Susceptibility in Two Vernicia Species
Source: Front Plant Sci. 2016 Dec 27;7:1974. doi: 10.3389/fpls.2016.01974 (PMC5186792; doi:10.3389/fpls.2016.01974)
Supplement: Supplemental Table S3 — Statistical analysis on the k mean clusters of orthologous genes in V. fordii and V. montana. [file Table3.XLSX]

## Sheet: Sheet1
	Supplemental Table S3 Statistical analysis on the k mean clusters of orthologous genes in V.fordii and V. montana.
Fid	Mid	ClusterID	F0_fpkm	F1_fpkm	F2_fpkm	F3_fpkm	M0_fpkm	M1_fpkm	M2_fpkm	M3_fpkm	Correlation	P-value
comp179614_c0	comp156196_c1	1	6.05667	66.8967	12.07	13.9767	12.98	24.5667	14.4267	14.5	0.99965	0.000350171
comp187981_c0	comp165457_c0	1	9.67333	188.12	14.05	12.9533	11.3367	27.26	10.16	11.65	0.995767	0.00423338
comp187051_c0	comp166100_c0	1	12.82	172.363	14.7567	12.4667	3.93667	19.5667	3.82	5.36667	0.99488	0.00512038
comp192299_c0	comp167632_c0	1	91.44	1307.31	48.9167	69.02	4.45333	19.25	4.53	2.87333	0.994636	0.00536378
comp195355_c0	comp166134_c0	1	10.73	551.917	13.5167	15.1067	3.15333	7.9	3.51	2.88	0.993845	0.00615453
comp190406_c0	comp159690_c0	1	6.34	135.627	9.07	9.39	5.38	24.8733	5.91	8.08667	0.993732	0.00626784
comp193588_c0	comp167929_c0	1	14.7333	371.683	12.1	12.8533	6.95	15.86	6.63667	7.81	0.993596	0.00640432
comp192503_c0	comp164898_c0	1	7.29	422.547	16.17	11.5567	10.8833	28.11	13.0033	13.2167	0.992904	0.00709618
comp189836_c1	comp167798_c0	1	6.37333	261.617	6.85	7.40667	10.19	26.91	7.89	7.62667	0.991838	0.00816174
comp190932_c0	comp167489_c0	1	6.04667	221.267	8.55	7.52	4.82	10.4267	5.68	4.99667	0.991382	0.00861831
comp85620_c0	comp68700_c0	1	77.4433	486.5	80.6	103.19	2.2	11.5767	3.46	2.65	0.991089	0.00891128
comp185926_c0	comp162802_c1	1	27.95	273.8	21.3933	23.6633	12.5867	33.2267	8.49667	9.05	0.991051	0.00894909
comp192888_c0	comp165165_c0	1	4.07	116.737	6.17	7.49333	8.16	21.2967	8.43	10.44	0.989801	0.0101989
comp193978_c0	comp168961_c0	1	4.49667	301.31	6.99667	6.78333	13.5533	22.06	12.0933	13.3267	0.989382	0.010618
comp192562_c0	comp166174_c0	1	6.56667	624.533	16.0033	6.7	8.95	12.63	9.2	9.58	0.98817	0.0118298
comp187138_c0	comp144064_c0	1	11.19	689.43	14.09	17.4533	7.27333	9.12	7.08	7.45667	0.987081	0.0129187
comp186614_c0	comp168535_c0	1	9.10333	148.983	9.98	13.0933	14.2367	34.1267	17.2367	18.13	0.986007	0.0139934
comp195000_c0	comp158466_c0	1	7.63333	260.967	6.92	6.55333	8.84	15.8367	9.21	7.74333	0.985859	0.014141
comp187039_c1	comp156283_c0	1	10.3233	198.21	11.76	9.82	5.72	17.3433	7.79	7.49333	0.9853	0.0147003
comp192599_c0	comp161370_c0	1	14.0067	523.363	17.5467	13.1567	9.82	37.07	13.3667	6.90667	0.982791	0.0172089
comp185916_c0	comp157632_c0	1	9.27667	578.267	16.4133	16.9867	10.1667	13.1833	9.77333	10.5033	0.981203	0.018797
comp173632_c0	comp167767_c2	1	24.6267	24.1767	27.5833	11.88	26.7633	28.22	39.28	5.15	0.981032	0.0189681
comp187772_c0	comp164434_c1	1	8.62333	323.703	15.3533	15.7833	12.3933	24.5167	11.71	9.50333	0.980277	0.0197226
comp131341_c0	comp116057_c0	1	90.6533	450.583	190.287	190.807	0.97	5.74	1.41667	1.56	0.979631	0.020369
comp189076_c0	comp165638_c0	1	14	471.637	12.9167	13.4667	11.53	19.12	10.31	12.33	0.977924	0.0220762
comp173253_c0	comp59084_c0	1	29.32	563.043	33.11	31.1267	5.8	14.4833	7.4	5.18333	0.976797	0.0232033
comp189495_c0	comp164480_c0	1	13.6767	506.893	10.5633	14.1667	15.3933	21.8933	14.9867	13.5133	0.975525	0.0244746
comp168662_c0	comp170880_c0	1	5.38333	71.96	25.23	20.47	8.79667	24.4567	15.6467	15.2533	0.975405	0.0245951
comp188538_c0	comp156860_c0	1	12.5633	316.027	20.8433	16.03	2.28667	6.32667	2.60667	1.39	0.973231	0.0267686
comp179131_c0	comp160133_c0	1	7.15	176.17	6.98333	8.91	8.18	16.3667	6.29333	5.51333	0.972793	0.0272069
comp195992_c0	comp166711_c0	1	15.6267	529.057	13.2167	14.7367	12.1767	18.4367	10.9967	9.96333	0.971706	0.0282943
comp194385_c0	comp168648_c0	1	6.29	177.447	5.48667	9.20667	9	12.7933	7.65333	7.86667	0.967844	0.0321559
comp189671_c0	comp167879_c0	1	7.70667	81.7633	6.44333	5.65333	9.60333	15.1567	10.4867	8.61333	0.966695	0.0333052
comp191253_c1	comp168864_c1	1	17.2367	62.7167	24.58	32.5133	7.44667	12.51	8.34	7.97667	0.966237	0.0337628
comp185134_c0	comp159067_c0	1	14.4367	104.397	9.69333	16.5	10.0667	16.88	8.36667	7.53	0.965069	0.034931
comp190416_c0	comp159416_c0	1	4.39667	277.163	7.69	11.42	5.59333	7.48667	4.87	5.17667	0.964491	0.035509
comp194525_c0	comp166503_c0	1	10.1967	148.303	7.21	8.90667	6.21	17.7167	6.05333	2.42333	0.964386	0.0356143
comp160584_c0	comp128279_c0	1	30.8167	224.253	39.0967	27.2167	1.74	9.63667	0.833333	2.95	0.96411	0.03589
comp190248_c0	comp167483_c0	1	11.8167	136.293	10.14	10.1633	9.11667	23.4433	11.29	6.27	0.962476	0.037524
comp182396_c0	comp154684_c0	1	7.90667	243.75	9.84	11.5633	11.5533	19.57	12.3	9.57333	0.962331	0.0376691
comp195929_c0	comp168191_c2	1	20.32	441.517	10.5867	14.7067	9.71	26.1933	12.2533	6.66333	0.962313	0.0376874
comp196559_c1	comp168555_c0	1	12.4333	332.903	6.84	6.42	4.77667	6.87667	3.84333	3.98333	0.960635	0.039365
comp195995_c1	comp168530_c0	1	13.4967	186.993	17.5633	17.57	11.37	13.8267	10.61	10.4533	0.960576	0.0394239
comp184798_c0	comp151819_c0	1	6.62333	162.48	14.33	12.7833	7.56	16.0967	10.26	7.79333	0.960247	0.0397528
comp195324_c0	comp168605_c1	1	13.12	343.387	14.0367	13.3033	13.66	32.0033	18.39	12.5067	0.95929	0.0407096
comp183772_c1	comp169283_c0	1	23.8533	157.503	28.43	18.2733	6.97333	12.0733	8.38	6.27	0.959262	0.0407381
comp196231_c0	comp168568_c0	1	6.37333	178.48	4.86	13.6067	8.98667	21.9267	10.4033	6.29333	0.95711	0.0428895
comp172025_c0	comp140953_c0	1	51.1033	276.817	29.1067	37.4867	3.72333	10.0367	5.03	3.25333	0.956363	0.0436365
comp191598_c0	comp167827_c0	1	5.18	98.4733	20.5333	12.28	10.4233	26.33	16.42	9.34333	0.953918	0.0460821
comp191861_c0	comp158383_c0	1	4.89667	217.303	4.33667	11.1967	15.2133	21.2267	14.7567	17.0167	0.952948	0.0470516
comp186981_c0	comp164004_c0	1	21.82	319.117	13.04	25.13	0.53	12.0233	3.88667	1.13	0.952029	0.047971
comp193335_c0	comp168097_c1	1	10.3567	166.773	12.9633	13.9233	8.04667	14.46	8.42	5.96667	0.951734	0.0482662
comp156944_c0	comp127366_c0	1	22.4033	86.4033	75.5367	57.6667	4.49667	18.9	18.2867	8.90333	0.950908	0.0490919
comp174711_c0	comp59426_c0	1	8.86333	167.82	10.8433	7.86333	9.53	79.81	32.6933	9.88667	0.949406	0.0505938
comp193777_c0	comp165047_c0	1	14.0833	370.757	12.5933	16.37	11.7233	25.15	11.87	6.55333	0.94779	0.0522104
comp195457_c0	comp166573_c0	1	5.11	421.343	4.10333	8.98333	12.24	21.4067	13.6967	9.94667	0.947385	0.0526147
comp181854_c0	comp160975_c0	1	6.53667	125.853	8.23	11.1867	12.94	32.09	16.3133	8.71	0.945119	0.054881
comp193634_c0	comp161529_c1	1	7.92667	311.847	10.1833	8.05667	11.6867	15.2067	10.8967	9.82667	0.945031	0.0549688
comp180176_c1	comp147993_c0	1	22.3567	117.617	16.9167	19.9133	5.46	19.7667	9.52	5.22333	0.944686	0.0553136
comp193943_c0	comp165550_c0	1	9.90333	332.04	13.4033	15.2333	18.1233	22.5533	18.18	16.2933	0.940639	0.059361
comp192035_c1	comp164954_c0	1	6.41333	263.897	9.25333	13.64	9.18333	26.3833	14.07	7.35333	0.940537	0.059463
comp187995_c0	comp158825_c0	1	3.11667	267.52	10.13	7.55667	10.5433	24.38	14.6433	15.29	0.939691	0.0603092
comp194579_c0	comp168166_c0	1	9.19667	467.9	10.5533	9.84333	17.99	38.14	20.3933	11.0533	0.939417	0.0605832
comp183827_c1	comp158122_c0	1	9.25667	185.117	7.33667	11.4433	14.5	20.9433	13.65	11.24	0.937977	0.0620234
comp183052_c1	comp128026_c0	1	11.1433	132.49	17.5567	15.0333	14.5	31.8267	19.09	10.9933	0.937952	0.0620484
comp166356_c0	comp141847_c0	1	5.25667	66.5567	14.81	14.6067	10.7467	46.9167	21.7533	6.39	0.937325	0.0626746
comp196595_c0	comp162231_c0	1	8.31333	122.673	9.29667	8.85333	11.6467	23.4267	12.1033	6.51	0.93474	0.0652601
comp191810_c0	comp165859_c0	1	6.35667	166.91	8.07	9.33667	10.8833	19.5567	13.21	9.38	0.934495	0.065505
comp185428_c0	comp155790_c0	1	15.4733	1196.27	12.57	12.5833	9.88333	20.6233	11.5533	13.96	0.934354	0.0656464
comp195484_c0	comp165117_c0	1	6.98	209.037	4.29667	5.77333	13.1867	32.4567	15.4	6.12667	0.934052	0.0659477
comp191373_c0	comp168674_c0	1	20.3933	699.677	15.4167	16.7867	6.24333	15.4567	9.39	5.90667	0.933638	0.0663618
comp194408_c0	comp169267_c1	1	4.88667	294.22	7.93667	6.07667	8.18667	28.4433	15.92	9.32333	0.933397	0.066603
comp195955_c0	comp168456_c0	1	53.7767	700.03	46.63	49.4533	3.02333	7.33667	4.31	2.45667	0.93264	0.0673599
comp193660_c0	comp168807_c0	1	13.6633	447.807	23.1833	18.93	1.82333	9.12	3.31	4.68	0.932519	0.067481
comp180654_c0	comp148763_c0	1	146.207	21.5167	9.16	44.9	76.7067	10.7067	15.33	4.72	0.93242	0.0675802
comp196664_c0	comp164246_c0	1	15.26	618.627	10.93	13.5267	11.7733	17.8767	8.84	7.92333	0.932196	0.0678037
comp194560_c1	comp167221_c0	1	3.73667	560.363	12.7933	7.57333	5.85333	24.14	13.0767	7.39	0.931892	0.068108
comp190243_c0	comp165617_c0	1	11.6733	177.993	13.95	12.6333	7.07667	11.29	5.96333	4.52	0.931729	0.0682706
comp188713_c0	comp152017_c0	1	6.68667	171.557	6.70333	4.07333	14.86	25.9633	16.1767	10.3133	0.929911	0.0700885
comp193195_c0	comp166660_c0	1	8.7	213.907	20.2267	13.9667	8.35	18.89	12.8367	11.12	0.92833	0.07167
comp196579_c0	comp169090_c0	1	13.5167	632.247	13.14	12.05	11.4767	20.79	8.96667	5.50667	0.928182	0.0718179
comp194879_c0	comp163388_c0	1	7.61	197.047	10.7	9.01667	11.82	23.53	14.0833	8.04667	0.92802	0.0719799
comp181616_c1	comp158867_c0	1	11.7867	81.15	15.26	11.8333	9.74333	30.2233	16.59	5.81	0.926994	0.0730057
comp182541_c0	comp156180_c0	1	12.84	157.047	11.89	12.4833	12.57	34.3067	16.17	5.03667	0.926743	0.0732572
comp191869_c0	comp167255_c0	1	13.37	120.4	17.0133	18.5133	4.58333	15.1933	9.08333	6.51667	0.926447	0.0735532
comp185045_c0	comp157290_c0	1	5.49333	648.203	11.6867	14.2733	11.11	27.6133	17.0933	10.37	0.926412	0.0735878
comp196262_c0	comp165769_c1	1	23.15	262.983	24.0167	24.1967	15.4533	23.4367	11.21	10.3267	0.926092	0.0739082
comp156543_c1	comp128928_c0	1	13.35	59.4167	13.6467	15.3533	6.40333	12.64	3.07	6.35333	0.925638	0.0743621
comp196457_c0	comp168831_c0	1	12.54	384.07	6.75	10.3533	3.62667	18.2867	9.27	4.65667	0.925529	0.074471
comp194980_c0	comp169323_c0	1	17	261.487	12.1033	12.81	4.39333	8.99333	6.19	5.06667	0.925239	0.0747609
comp190371_c0	comp158707_c0	1	6.25333	210.44	7.97	8.37	13.47	20.62	12.2433	9.17	0.924902	0.0750978
comp188386_c0	comp154808_c0	1	125.347	37.3133	21.2133	50.2933	30.38	1.79667	8.73667	13.17	0.924518	0.075482
comp192540_c0	comp160979_c0	1	9.65667	315.227	10.6867	11.16	11.4767	21.6533	15.0967	10.6	0.921927	0.0780728
comp192662_c0	comp165058_c1	1	17.8733	547.483	18.32	23.1067	13.6967	20.38	12.29	9.42	0.920269	0.0797315
comp184269_c0	comp163927_c0	1	5.28667	163.633	9.68667	9.68333	6.31	29.7233	14.2333	2.83333	0.918998	0.081002
comp183311_c0	comp162450_c0	1	14.9233	321.95	14.26	15.18	2.67	19.1333	8.07667	0.146667	0.91875	0.0812502
comp192874_c0	comp150710_c0	1	49.48	28.73	9.16	14.95	38.8467	11.5133	9.36	4.49333	0.917161	0.0828387
comp189240_c0	comp161815_c0	1	10.2467	149.16	8.18667	10.5433	9.59	11.84	8.16333	7.97667	0.916469	0.083531
comp187400_c0	comp167341_c0	1	11.0033	239.363	13.35	9.54667	10.8667	16.41	9.93	7.12667	0.916185	0.0838147
comp186914_c0	comp148180_c0	1	13.38	222.13	13.3333	13.3033	11.78	19.2767	14.3467	10.6833	0.915942	0.0840577
comp188833_c0	comp163648_c0	1	5.13333	171.42	12.9533	14.3433	8.59667	23.3133	14.7633	8.61333	0.91566	0.0843404
comp193055_c0	comp165168_c0	1	7.97333	295.25	12.8433	13.7867	10.2467	19.6933	9.16333	4.53667	0.915608	0.0843922
comp194901_c0	comp169233_c0	1	27.0867	1500.01	28.3533	37.4867	3.79333	43.73	19.0233	1.16333	0.913765	0.0862348
comp196448_c0	comp161904_c0	1	16.33	388.627	9.65	12.0067	14.48	22.1733	10.35	8.36667	0.913678	0.0863224
comp194844_c0	comp168253_c1	1	18.8133	325.697	8.65667	10.03	5.84	11.9467	7.90667	4.95667	0.913407	0.0865929
comp191526_c0	comp161791_c0	1	23.1933	450.69	16.55	22.3867	9.97	22.4767	11.8967	4.87333	0.912798	0.0872021
comp181674_c0	comp138574_c0	1	151.333	52.3533	3.85	1.84667	42.7233	4.94667	10.9767	2.48333	0.912425	0.0875753
comp173864_c0	comp143255_c0	1	92.0867	29.2167	12.38	11.2233	107.603	9.77	4.60667	35.1	0.912401	0.0875993
comp194860_c1	comp151818_c0	1	4.78	191.457	8.79	7.00333	9.77	25.8167	15.8	7.72	0.911335	0.088665
comp192398_c0	comp151602_c0	1	6	1147.6	15.6867	16.8	12.8433	28.6067	17.8	9.36333	0.910757	0.0892426
comp192651_c0	comp165087_c0	1	13.2933	321.183	7.35333	12.57	5.87333	7.45	4.85	4.63667	0.910484	0.0895162
comp177762_c1	comp153534_c0	1	9.57	80.5967	8.81333	10.4833	11.63	15.82	11.9633	9.63667	0.910231	0.0897694
comp191211_c0	comp164058_c0	1	13.3467	219.52	8.57333	11.3633	18.5167	25.32	13.2833	13.3933	0.909375	0.0906249
comp181173_c0	comp140220_c0	1	15.02	56.3833	9.47667	10.1733	11	28.9733	16.0967	7.17	0.909296	0.090704
comp196005_c0	comp168863_c0	1	20.17	464.81	15.83	19.62	9.47333	21.5767	13.8267	7.90333	0.909139	0.090861
comp196577_c0	comp169028_c0	1	12.0367	1113.93	12.37	11.6567	4.71333	31.3267	15.3333	3.1	0.908803	0.0911971
comp181440_c0	comp145068_c0	1	19.2833	293.987	11.44	14.51	2.78333	27.0533	12.79	3.75333	0.908149	0.091851
comp186565_c0	comp167796_c0	1	6.91	152.917	5.86333	11.7133	19.11	35.1333	18.02	9.88	0.907178	0.0928219
comp178935_c0	comp164150_c0	1	2.38333	85.0733	23.7233	8.08	14.54	31	20.7867	7.76333	0.906891	0.0931089
comp196114_c0	comp169085_c0	1	15.09	271.963	7.02667	11.5833	8.61333	18.5	10.38	4.6	0.906131	0.0938685
comp196194_c0	comp167302_c0	1	8.89667	118.647	5.82333	7.65	22.1867	57.54	28.2367	7.46	0.905911	0.094089
comp189450_c0	comp169136_c0	1	12.85	465.263	10.9833	18.3233	2.18333	29.4633	14.29	6.04333	0.905901	0.0940985
comp190260_c0	comp166065_c1	1	7.76	207.18	7.20333	10.4	21.5	34.4367	16.1133	11.4233	0.905728	0.0942718
comp182866_c0	comp155868_c0	1	3.96333	341.66	14.5433	24.2133	11.2467	30.3333	20.1033	14.02	0.905424	0.094576
comp173870_c0	comp148520_c1	1	0.72	259.387	16.0167	12.7767	1.54	51.7167	26.1833	7.98	0.904778	0.0952216
comp181308_c0	comp156272_c0	1	19.4733	111.393	22.6967	34.2267	1.16333	22.24	8.38	0.393333	0.904496	0.0955036
comp175548_c0	comp154155_c0	1	6.82667	230.607	16.71	16.48	3.92	9.07667	6.19333	3.80667	0.904253	0.0957474
comp195449_c0	comp157231_c0	1	10.5767	227.84	9.71	10.2967	8.42667	32.0233	18.1633	7.16	0.902584	0.0974156
comp192564_c0	comp159101_c0	1	17.5167	229.133	8.54333	7.92	5.49	22.0567	12.3033	5.24	0.902406	0.0975939
comp184785_c0	comp168608_c0	1	20.58	615.757	16.7433	21.6633	1.19667	6.38333	3.17667	0.573333	0.902396	0.0976039
comp174217_c0	comp155710_c0	1	15.7433	88.5133	15.05	10.5	13.9433	33.84	20.97	8.21	0.901989	0.0980112
comp194822_c0	comp168187_c0	1	7.1	354.373	5.52333	7.36667	9.39333	16.65	10.8467	6.41	0.901392	0.0986077
comp195180_c0	comp162692_c0	1	12.34	332.23	6.12333	7.72667	11.9967	20.2433	11.8967	6.73333	0.899951	0.100049
comp191116_c3	comp168004_c0	1	19.82	376.537	6.27667	8.04	2.95667	6.25667	4.32667	2.89333	0.899571	0.100429
comp175564_c0	comp159309_c0	1	4.76	99.6967	9.5	12.5167	9.79	36.7267	19.17	5.04667	0.899377	0.100623
comp187782_c0	comp154848_c0	1	22.47	229.453	14.2867	15.9433	4.50333	4.91333	4.37	4.62333	0.897465	0.102535
comp195322_c0	comp168258_c0	1	17.29	389.323	8.74667	12.7167	14.24	20.2567	16.2033	12.78	0.897194	0.102806
comp181389_c0	comp129405_c0	1	159.537	72.13	2.76667	2.20667	89.74	5.70667	8.79667	2.74667	0.896082	0.103918
comp184048_c0	comp160454_c0	1	20.0967	247.127	19.7733	21.2067	16.4267	28.4967	15.1033	7.86	0.895721	0.104279
comp185307_c0	comp164651_c0	1	24.69	342.647	13.7467	18.85	6.76	39.1667	19.1733	2.75667	0.895687	0.104313
comp186656_c0	comp164063_c0	1	7.85667	247.847	19.06	15.9633	10.8267	17.0333	13.5633	10.2333	0.894605	0.105395
comp193629_c1	comp165023_c0	1	11.3967	311.977	9.7	10.87	9.59667	15.6533	5.56667	4.06	0.893547	0.106453
comp187390_c0	comp160923_c0	1	5.45333	454.58	20.47	16.77	4.94667	21.7333	13.4133	7.6	0.89142	0.10858
comp182351_c0	comp144804_c0	1	14.0633	473.817	15.0333	11.0867	14.7133	20.19	12.25	9.67667	0.891237	0.108763
comp196141_c0	comp167477_c0	1	11.2667	269.467	9.99667	12.3233	7.56333	11.9033	8.66333	5.91	0.89108	0.10892
comp167743_c0	comp176739_c0	1	41.2467	53.48	7.03667	13.7567	16.09	13.4067	5.96667	4.87667	0.888728	0.111272
comp182412_c0	comp170401_c0	1	125.177	1239.33	53.0067	70.5633	1.80333	17.7767	8.18333	0	0.886066	0.113934
comp177847_c0	comp127099_c0	1	102.573	65.7567	57.77	76.7767	29	0.22	6.03667	21.2933	0.886021	0.113979
comp192522_c0	comp166627_c0	1	11.11	148.843	11.3067	11.8667	10.1467	21.44	13.07	5.59	0.885493	0.114507
comp192754_c0	comp162751_c0	1	10.4133	93.8667	10.5667	18.6133	4.77333	21.7933	10.7667	2.59667	0.885273	0.114727
comp193981_c0	comp167853_c1	1	26.9667	365.05	17.1933	22.0167	12.9467	15.2833	11.06	10.55	0.885244	0.114756
comp195966_c0	comp168212_c0	1	8.68667	89.7267	8.92	13.15	21.9367	52.5033	30.8367	13.24	0.885022	0.114978
comp186271_c1	comp155951_c0	1	10.55	121.03	7.96667	11.0967	7.29667	18.1667	9.75333	2.77667	0.884676	0.115324
comp171989_c0	comp123815_c0	1	107.713	369.283	19.9967	22.8267	1.89667	2.79667	2.16667	1.92667	0.88412	0.11588
comp195996_c1	comp168440_c0	1	4.08667	133.863	13.3667	10.8333	4.12	17.9433	10.0633	10.6533	0.882552	0.117448
comp192660_c0	comp160787_c0	1	5.49667	148.903	3.59667	5.60667	13.1067	19.28	11.86	7.96	0.882261	0.117739
comp192217_c0	comp166123_c0	1	8.97	105.41	7	9.13667	8.97	17.2533	12.4033	7.94333	0.881735	0.118265
comp182383_c0	comp162082_c0	1	10.6367	134.007	15.0667	21.8967	8.05333	11.9367	6.38667	5.14333	0.881374	0.118626
comp190429_c0	comp165293_c0	1	1.87667	377.82	23.5567	10.74	2.80333	92.7867	50.1367	3.46667	0.879798	0.120202
comp196422_c1	comp168941_c0	1	11.12	317.643	13.46	20.5767	8.16667	25.0533	15.5433	6.46	0.879333	0.120667
comp181006_c0	comp151027_c0	1	17.28	315.873	18.2133	23.8467	8.84667	19.4333	13.2667	7.25	0.878715	0.121285
comp179973_c0	comp165369_c1	1	97.99	467.583	66.0333	78.1433	8.37333	12.4633	2.99667	4.13	0.878278	0.121722
comp188981_c0	comp166004_c2	1	8.48	278.497	7.98667	12.6433	14.96	30.47	20.6367	11.0433	0.878016	0.121984
comp175968_c0	comp149642_c0	1	11.89	121.09	22.4467	19.05	9.91	20.0967	9.95333	3.13	0.877891	0.122109
comp195424_c0	comp166367_c0	1	11.2533	383.76	9.12333	10.6367	18.2667	26.1	16.4333	11.31	0.877341	0.122659
comp196530_c0	comp167498_c1	1	27.43	1378.53	19.46	18.09	6.39333	12.1233	6.86	2.6	0.874839	0.125161
comp182352_c0	comp146751_c0	1	15.26	103.187	13.7167	13.6167	6.21333	8.66	3.47	4.4	0.874737	0.125263
comp187044_c0	comp160365_c0	1	7.51	373.147	10.7667	17.4667	17.9767	32.73	17.97	7.84	0.874366	0.125634
comp196731_c0	comp169031_c0	1	8.30667	430.39	8.22667	7.53333	9.26667	12.07	8.77	6.82333	0.874268	0.125732
comp194877_c1	comp168333_c1	1	8.91	816.89	9.84333	10.4133	8.51333	14.9667	10.75	6.39333	0.874232	0.125768
comp191346_c0	comp168826_c1	1	17.66	123.58	14.9467	18.2867	15.2833	18.7	13.2333	11.7267	0.874144	0.125856
comp175434_c0	comp157704_c0	1	15.19	115.72	13.44	12.61	9.32	14.5067	3.97333	3.72667	0.873452	0.126548
comp190574_c1	comp167795_c1	1	7.85	224.003	16.75	16.8367	4.99667	15.21	10.07	4.48333	0.872736	0.127264
comp191872_c0	comp160136_c0	1	12.7667	222.207	11.7167	15.8967	17.6733	26.97	15.3567	9.44667	0.872491	0.127509
comp193809_c0	comp162227_c0	1	6.48333	110.47	8.8	6.51	11.7167	15.9633	11.5733	8.35667	0.872254	0.127746
comp182276_c0	comp160352_c0	1	42.48	768.437	40.3333	44.0267	1.9	27.9567	15.0133	3.1	0.872157	0.127843
comp194746_c0	comp167547_c0	1	9.17333	239.78	8.50667	13.6467	14.1667	26.1833	17.2733	9	0.871652	0.128348
comp194760_c1	comp165903_c0	1	6.26667	223.473	7.18	8.39333	9.66667	15.0633	8.81667	5.07333	0.871159	0.128841
comp193924_c0	comp163254_c0	1	8.17333	264.387	7.25	8.56	11.8933	15.3	8.79	8.29667	0.87103	0.12897
comp194003_c0	comp163120_c0	1	12.51	243.917	13.81	17.9767	12.3467	30.6433	19.7167	8.35333	0.870788	0.129212
comp185704_c0	comp165364_c0	1	3.15333	258.83	15.1267	3.98333	6.69	68.69	40.55	7.67333	0.870326	0.129674
comp175695_c0	comp167326_c0	1	29.65	498.317	12.02	23.5933	3.75333	8.86	4.99667	1.37	0.868984	0.131016
comp176838_c0	comp162366_c0	1	9.38333	102.65	15.8367	18.2433	10.2633	18.7133	8.73	4.05333	0.867405	0.132595
comp174725_c0	comp167952_c0	1	8.60333	55.3333	6.74667	6.19667	6.91667	25.1133	16.1667	9.67333	0.865222	0.134778
comp179453_c0	comp145612_c0	1	17.59	272.297	22.1233	21.0733	10.1967	14.9067	12.2733	9.20667	0.865194	0.134806
comp193595_c0	comp166037_c0	1	16.7567	243.283	20.1367	18.6533	4.49	6.97667	5.79667	5.26333	0.864403	0.135597
comp189198_c0	comp163352_c0	1	9.93333	95.9867	7.63667	8.90667	16.3533	20.8567	14.75	11.6467	0.863561	0.136439
comp189780_c0	comp160899_c0	1	7.48	159.593	9.32667	8.07	14.8067	20.7667	14.2933	9.69667	0.863128	0.136872
comp192097_c0	comp157128_c0	1	7.10667	155.627	6.11	7.69	18.5767	28.3367	14.06	8.13	0.863026	0.136974
comp193666_c1	comp168464_c1	1	20.0267	83.6733	11.4267	16.2767	7.45667	9.12333	8.11	7.26667	0.86248	0.13752
comp192991_c1	comp168474_c0	1	16.4767	539.36	10.7867	18.9833	5.88333	15.7167	9.25	2.32333	0.861838	0.138162
comp194856_c0	comp169258_c0	1	19.2633	66.73	21.8367	25.66	7.01333	9.51333	6.09667	8.13333	0.861752	0.138248
comp195042_c0	comp167667_c0	1	9.91667	623.04	12.7067	9.29333	10.0133	13.6667	5.95	6.36667	0.861497	0.138503
comp196560_c0	comp169236_c0	1	10.4733	213.443	6.69	12.0533	22.7667	30.87	21.2833	15.3867	0.859695	0.140305
comp184491_c0	comp152304_c0	1	5.09	158.66	10.4033	10.33	13.6033	20.3267	11.7867	7.29	0.859455	0.140545
comp192428_c0	comp166665_c0	1	7.38333	137.157	7.73333	8.21667	5.65667	19.64	12.0533	3.04667	0.858423	0.141577
comp168893_c0	comp152843_c0	1	15.5833	172.233	15.04	20.18	5.79667	31.6633	18.67	5.04	0.858086	0.141914
comp193314_c0	comp167327_c0	1	11.46	604.317	20.9467	24.1	10.6533	20.0133	11.19	3.85333	0.857658	0.142342
comp175305_c0	comp153660_c1	1	13.7367	115.313	9.92667	10.28	14.3967	21.1	16.4067	11.2	0.856303	0.143697
comp195579_c0	comp163271_c0	1	15.0567	342.61	24.3533	22.3167	16.8633	23.2	13.6567	9.97667	0.855842	0.144158
comp192481_c0	comp167863_c0	1	14.0667	252.91	12.32	11.8333	11.2667	17.7667	13.14	8.01	0.855544	0.144456
comp195965_c0	comp169032_c0	1	16.9867	600.677	14.71	16.26	4.22	5.6	3.98667	2.9	0.855081	0.144919
comp186536_c1	comp164763_c1	1	13.13	138.07	9.13333	13.01	5.40333	12.8167	7.56667	2.11333	0.854762	0.145238
comp190911_c0	comp169039_c0	1	12.0733	362.387	16.5	14.19	4.04	8.87667	5.08667	1.11333	0.853056	0.146944
comp175236_c0	comp147935_c1	1	45.27	34.9633	19.9567	38.6567	24.8767	3.84	1.8	19.91	0.852454	0.147546
comp195646_c0	comp168348_c0	1	4.54333	734.997	5.35333	6.95333	4.22333	11.19	7.9	4.03667	0.85222	0.14778
comp196170_c0	comp168561_c0	1	13.1567	545.523	8.9	9.47	10.6233	21.9033	14.6567	6.06	0.852197	0.147803
comp196267_c0	comp168597_c0	1	15.8167	497.297	12.9833	13.7833	3.67333	4.15	3.26667	3.06667	0.852087	0.147913
comp187756_c0	comp164561_c0	1	23.9767	91.95	4.71	10.16	23.9533	28.9333	24.5933	20.6	0.851599	0.148401
comp196767_c0	comp168944_c0	1	14.9533	1127.13	15.54	12.4333	4.83	12.2267	8.08667	2.85	0.851259	0.148741
comp196660_c0	comp160492_c0	1	9.37	114.543	4.20667	6.12667	12.44	18.7067	14.14	9.19667	0.850985	0.149015
comp192663_c0	comp163614_c0	1	7.56667	287.793	10.1833	8.01333	9.57333	19.2267	14.9267	9.95	0.850357	0.149643
comp187398_c0	comp161094_c0	1	6.64667	163.957	8.28333	8.93333	9.36667	12.72	7.54333	5.49	0.850214	0.149786
comp194174_c0	comp164367_c0	1	9.04	133.033	8.05	11.76	24.4233	40.6067	25.5233	12.7833	0.85015	0.14985
comp182510_c0	comp155715_c0	1	14.9833	84.4367	8.42333	10.0633	17.6467	24.4167	19.8633	14.78	0.850126	0.149874
comp191738_c0	comp163865_c0	1	10.3633	178.45	6.91667	9.46333	11.2167	13.12	9.38333	11.0533	0.849435	0.150565
comp163254_c0	comp146464_c0	1	19.3233	500.823	18.3667	30.5233	2.98333	7.46333	3.61	5.59	0.849089	0.150911
comp155659_c0	comp60560_c0	1	13.96	146.003	23.9933	19.4	15.77	19.0933	13.9267	16.39	0.848796	0.151204
comp180294_c0	comp156954_c0	1	10.6467	141.75	9.92667	10.31	13.08	18.7133	9.60333	6.08667	0.848759	0.151241
comp189096_c0	comp166936_c1	1	7.02	760.843	14.8933	15.5067	3.92333	17.5133	11.3067	3.66333	0.847625	0.152375
comp194143_c1	comp166803_c0	1	5.99	405.143	7.35333	5.22667	9.96333	14.0767	11.4433	8.18333	0.847378	0.152622
comp185530_c1	comp161193_c1	1	5.01333	147.057	8.12333	13.6067	13.5333	19.1533	10.3033	7.57667	0.84645	0.15355
comp196536_c0	comp169012_c0	1	7.60667	311.913	10.9867	13.3233	14.7433	22.39	15.2833	8.91667	0.846376	0.153624
comp173499_c0	comp161114_c0	1	11.93	75.41	4.29	15.4467	2.79333	20.0833	9.54	11.3667	0.846321	0.153679
comp195851_c1	comp168125_c0	1	12.4333	242.103	11.08	14.3967	13.8933	18.5733	11.1867	8.20333	0.845466	0.154534
comp196008_c0	comp165782_c0	1	15.6333	186.063	11.8233	14.7333	9.34667	16.1167	11.21	5.7	0.843277	0.156723
comp194116_c0	comp166923_c0	1	8.32667	415.273	6.93	7.42	14.8867	37.0767	26.48	12.69	0.843211	0.156789
comp194262_c0	comp159920_c0	1	11.2933	362.51	9.59	14.19	12.1867	18.27	15.3233	11.6033	0.843207	0.156793
comp186800_c1	comp165728_c0	1	20.92	444.37	17.66	22.49	4.53	5.89667	3.17667	2.69667	0.842262	0.157738
comp186143_c0	comp164466_c0	1	10.7167	120.077	13.21	13.6467	7.08333	14.8233	11.0433	5.90333	0.842127	0.157873
comp195413_c0	comp169043_c0	1	16.4767	248.22	13.9233	11.9067	5.31333	10.58	7.82667	4.05	0.841659	0.158341
comp193301_c0	comp165838_c0	1	10.24	378.733	11.6867	12.0067	11.3667	20.12	13.9967	6.67333	0.840889	0.159111
comp181386_c0	comp154994_c0	1	8.17	131.787	11.7633	12.96	6.55667	15.5333	11.1767	5.23333	0.840421	0.159579
comp189817_c0	comp159232_c0	1	11.4933	170.673	11.35	11.09	4.46667	6.75333	5.76667	4.58333	0.839565	0.160435
comp185502_c0	comp128370_c0	1	6.72	810.7	16.0433	10.73	0.373333	19.4467	11.52	2.17667	0.838809	0.161191
comp171672_c0	comp144915_c0	1	6.05333	135.87	8.53667	10.0867	5.61667	25.0767	16.78	6.36333	0.837864	0.162136
comp188066_c1	comp162792_c2	1	5.49	145.447	8.43333	7.06333	6.30333	30.4867	19.9533	5.13	0.837674	0.162326
comp195707_c1	comp163576_c0	1	5.41667	193.887	12.4867	7.31	12.9167	29.47	21.69	9.60667	0.837649	0.162351
comp192262_c0	comp167514_c0	1	45.8233	841.027	25.5767	24.89	2.83	13.15	7.92333	0.763333	0.836899	0.163101
comp191895_c1	comp161966_c1	1	18.6433	306.127	13.8933	18.7133	17.8667	22.01	12.95	12.0567	0.836885	0.163115
comp190488_c0	comp165893_c0	1	9.63333	445.95	9.39333	9.22667	9.61333	34.4667	24.1033	13.2	0.836562	0.163438
comp195410_c0	comp166242_c0	1	11.7333	236.753	11.4667	9.22667	11.2733	15.7567	13.4233	10.07	0.836326	0.163674
comp184301_c0	comp163590_c0	1	10.1667	190.907	12.8033	6.63	10.7133	34.45	23.5833	6.66	0.836107	0.163893
comp193566_c0	comp160695_c0	1	12.0233	305.48	7.77333	11.7933	14.9933	31.4333	20.3433	6.77	0.836031	0.163969
comp188614_c0	comp161389_c0	1	13.5	304.133	11.8133	11.9267	6.12333	8.61667	5.64667	3.41667	0.834852	0.165148
comp188220_c0	comp157576_c0	1	13.2233	119.987	9.11667	4.23	30.48	44.9	29.5033	13.81	0.833525	0.166475
comp189147_c0	comp157124_c0	1	4.50667	78.6367	14.89	9.54333	14.1467	25.0967	20.06	10.5167	0.832406	0.167594
comp178391_c0	comp129638_c0	1	16.1767	331.547	15.7167	18.1967	5.24333	21.4533	14.2567	4.45333	0.831841	0.168159
comp186339_c0	comp154630_c0	1	12.4633	126.787	7.83333	8.52	6.18333	11.5133	7.57333	2.75667	0.830812	0.169188
comp177240_c0	comp153121_c0	1	8.22	76.8267	5.67	12.4333	13.0467	22.36	11.5867	4.76667	0.829419	0.170581
comp184709_c1	comp157374_c0	1	12.9567	107.413	10.7533	12.0333	4.07333	7.92	6.27667	4.34667	0.828823	0.171177
comp191236_c0	comp167465_c0	1	8.37667	257.69	13.01	12.6567	12.3	26.03	18.1533	6.87667	0.828503	0.171497
comp192575_c0	comp165867_c0	1	6.91333	184.233	8.00333	8.54667	22.7233	27.78	16.2767	15.7567	0.828496	0.171504
comp190408_c0	comp164364_c0	1	10.28	231.313	9.61667	12.6067	12.5033	16.7733	12.7367	8.83	0.827989	0.172011
comp189763_c1	comp159931_c0	1	21.6333	190.757	10.4233	12.7333	11.28	17.7367	12.9067	6.99	0.827611	0.172389
comp192018_c0	comp162665_c0	1	5.54	138.833	3.00333	5.60667	14.3733	16.9967	10.4	10.8533	0.827442	0.172558
comp194213_c1	comp162512_c0	1	11.5533	295.637	10.6833	14.1233	19.19	43.92	27.8167	6.77333	0.827195	0.172805
comp191666_c0	comp164005_c0	1	14.8533	775.03	25.07	21.5367	5.61333	19.3433	12.6433	2.32	0.826478	0.173522
comp187460_c0	comp165742_c0	1	13.26	218.66	7.99333	8.94333	5.78	8.06333	4.07333	2.30333	0.825727	0.174273
comp196698_c0	comp169169_c0	1	6.18667	125.363	8.45667	9.3	15.7567	21.6767	19.0633	15.11	0.824984	0.175016
comp194166_c0	comp167677_c0	1	51.8567	606.41	48.3533	44.6567	7.68667	15.0367	9.82667	2.99667	0.824947	0.175053
comp193267_c0	comp166626_c0	1	8.59333	251.233	13.34	12.3467	6.85333	10.33	6.03	2.86667	0.823376	0.176624
comp194515_c0	comp166357_c0	1	11.14	220.587	8.33333	10.3767	13.7	19.2667	12.57	7.33	0.823204	0.176796
comp129735_c0	comp125831_c0	1	42.5467	45.06	92.9967	4.17667	109.383	35.4233	121.69	0.12	0.822826	0.177174
comp195241_c0	comp168105_c0	1	12.8033	288.19	11.0667	12.49	16.4967	19.3667	14.6633	12.3867	0.822211	0.177789
comp182166_c0	comp157619_c0	1	10.5333	177.423	12.7667	14.1633	9.51333	15.38	11.2833	6.03333	0.82215	0.17785
comp177320_c0	comp138302_c0	1	7.54667	282.33	11.72	12.9533	1.14	12.2167	7.99333	2.84667	0.820966	0.179034
comp193156_c0	comp168340_c0	1	8.10667	236.737	23.51	35.2933	10.6367	27.8633	17.62	4.64	0.82087	0.17913
comp183741_c0	comp154010_c0	1	8.5	106.533	16.1967	19.4767	8.87667	17.6567	11.6033	4.49	0.820597	0.179403
comp190440_c0	comp168090_c0	1	17.9433	339.137	10.01	19.5967	2.24667	7.22	4.72	1.17	0.820453	0.179547
comp193213_c0	comp168826_c0	1	13.9233	157.257	8.35333	9.05333	10.01	19.1833	13.7533	5.88	0.820419	0.179581
comp178678_c0	comp59028_c0	1	26.83	521.35	39.7933	42.93	2.25333	21.17	13.6767	2.29333	0.819784	0.180216
comp177464_c0	comp158189_c0	1	12.5667	159.753	11.93	19.2433	13.1933	27.24	17.6167	6.08667	0.819773	0.180227
comp191714_c1	comp160201_c0	1	11.5733	91.2033	8.81333	11.8933	10.3433	16.4967	13.3367	8.95333	0.819276	0.180724
comp194615_c0	comp166882_c0	1	8.06667	302.153	7.76667	7.02	7.13333	12.0633	9.75	6.04333	0.818699	0.181301
comp187310_c0	comp161695_c0	1	11.0567	1564.65	46.67	25.7033	2.15	33.94	21.62	1.77667	0.818062	0.181938
comp184453_c0	comp157697_c0	1	13.19	164.977	28.79	15.57	3.47667	4.83333	3.34667	4.18	0.818003	0.181997
comp192120_c0	comp166675_c0	1	8.66667	167.853	8.90333	8.29667	7.46667	11.71	8.72333	4.7	0.817903	0.182097
comp177982_c0	comp161455_c0	1	6.06667	173.023	5.13667	7.45333	13.2067	16.3867	11.65	8.90667	0.817339	0.182661
comp193359_c0	comp167968_c0	1	8.08667	149.967	10.6	11.1967	9.84333	22.56	17.31	8.95667	0.817169	0.182831
comp189596_c0	comp163645_c0	1	12.8167	249.433	9.88333	9.45	24.3167	36.1	23.2567	11.2333	0.816534	0.183466
comp195087_c1	comp167432_c0	1	19.9333	327.813	14.0933	18.1633	14.9733	20.34	14.0667	8.79	0.816258	0.183742
comp191866_c1	comp163324_c0	1	36.34	200.727	8.56667	7.68333	11.48	19.1833	12.56	3.82333	0.815642	0.184358
comp194812_c0	comp167938_c0	1	10.7867	262.173	16.29	10	16.05	22.31	17.0833	10.6233	0.815496	0.184504
comp193374_c2	comp159720_c0	1	11.8167	473.37	10.5267	6.63667	3.61	10.42	7.74333	3.68667	0.815189	0.184811
comp180809_c2	comp153831_c0	1	8.42333	99.8967	9.05	13.3967	15.6167	58.3033	36.7167	5.84	0.814729	0.185271
comp195737_c0	comp167954_c0	1	6.43	264.183	8.49333	9.64	11.24	15.1467	8.2	5.35667	0.813989	0.186011
comp194908_c0	comp168349_c0	1	16.6633	79.1233	5.55	5.04	11.5233	21.96	14.6933	4.00333	0.813431	0.186569
comp191496_c2	comp143794_c0	1	42.87	590.61	99.9767	24.9567	0.333333	9.38	6.91667	0.27	0.813191	0.186809
comp196700_c0	comp167765_c0	1	7.79667	477.607	6.10667	7.67667	6.75667	8.65	4.24333	3.62	0.813042	0.186958
comp194936_c0	comp168590_c0	1	10.4233	373.99	8.49333	9.18667	13.8567	19.8267	13.3667	7.29	0.812958	0.187042
comp193628_c0	comp160511_c0	1	11.75	300.86	14.79	17.7267	12.9933	21.8	15.6533	7.44667	0.812737	0.187263
comp196619_c0	comp169383_c0	1	10.58	266.81	13.6533	17.32	14.2267	25.91	16.77	21.75	0.812607	0.187393
comp194636_c0	comp159166_c0	1	5.13	83.75	12.51	7.19	14.1767	20.5	8.93	5.12	0.811833	0.188167
comp176079_c0	comp159702_c0	1	12.73	148.82	7.7	9.57	7.07333	12.4933	8.99	3.99667	0.811465	0.188535
comp189701_c0	comp161507_c0	1	7.29333	229.937	3.02667	4.80333	19.05	25.54	11.01	7.62667	0.811334	0.188666
comp195101_c0	comp167801_c1	1	14.1067	804.273	15.14	15.6233	13.4667	21.7233	17.0833	9.78333	0.81125	0.18875
comp193542_c0	comp156131_c0	1	22.0567	287.06	15.0333	18.0867	6.36667	7.21667	6.11	5.24667	0.810404	0.189596
comp177205_c0	comp129699_c0	1	8.83	114.503	20.0167	6.12	4.00333	13.7067	3.69	9.02	0.810318	0.189682
comp191459_c0	comp166313_c0	1	17.62	159.71	6.19333	11.22	16.69	24.8967	14.94	6.28	0.809755	0.190245
comp184019_c0	comp149310_c0	1	13.7033	67.7433	16.9367	6.34	10.92	24.9133	21.1133	10.96	0.809397	0.190603
comp182765_c0	comp159160_c0	1	19.6167	159.69	16.8633	12.48	12.13	19.2733	15.0033	7.88333	0.80915	0.19085
comp179418_c0	comp159310_c0	1	13.3967	255.44	16.5033	16.13	0.773333	15.13	9.81	1.55333	0.809146	0.190854
comp195027_c0	comp165325_c0	1	5.22	146.397	9.65667	11.8067	9.11333	12.4533	6.67667	4.43333	0.808607	0.191393
comp189080_c1	comp165929_c0	1	5.42	230.67	11.0867	10.5667	12.7633	20.2567	12.31	4.76333	0.808216	0.191784
comp190254_c0	comp167037_c0	1	15.0233	145.373	6.53333	10.1567	4.78667	12.5267	9.22333	4.87333	0.807998	0.192002
comp192437_c0	comp167267_c0	1	13.2467	408.657	19.0033	24.1333	12.4433	14.4933	9.57	9.34667	0.807873	0.192127
comp194704_c0	comp168216_c0	1	13.6633	300.627	11.34	14.4967	10.6433	16.3367	13.35	8.54	0.807361	0.192639
comp189601_c0	comp164719_c0	1	11.1367	281.317	9.56667	9.15333	9.19333	13.92	10.7067	6.05667	0.807102	0.192898
comp193898_c2	comp168137_c0	1	8.14	253.123	6.38	10.3367	7.64667	9.70333	4.16667	4.55333	0.806658	0.193342
comp185469_c0	comp161442_c0	1	10.5333	317.213	9.71333	11.5133	8.37	11.87	8.52667	4.90667	0.806629	0.193371
comp195231_c0	comp160921_c0	1	17.7333	555.99	19.4167	20.7067	4.92667	11.7233	8.84667	3.85	0.805712	0.194288
comp194771_c0	comp162491_c0	1	20.8733	860.657	24.1767	10.1933	6.36333	22.7233	16.9167	8.98333	0.804179	0.195821
comp191215_c0	comp151619_c0	1	14.2567	364.12	13.1833	14.33	12.7033	14.1233	10.3967	11.6567	0.804153	0.195847
comp115388_c0	comp61392_c0	1	13.0267	157.62	33.3133	31.05	6.96333	13.1767	8.29333	2.49667	0.802663	0.197337
comp192404_c0	comp164288_c0	1	4.70333	132.393	6.63	8.74333	8.47333	15.0867	11.5133	5.76	0.802652	0.197348
comp195195_c0	comp168279_c0	1	8.16333	231.05	9.36333	12.0167	6.18333	8.22	5.36333	3.4	0.802409	0.197591
comp193944_c0	comp161911_c0	1	18.2967	169.733	24.9867	32.9667	13.2667	31.3333	20.3733	5.36667	0.802223	0.197777
comp193910_c0	comp165439_c0	1	8.85	388.213	10.41	7.75333	8.00667	15.72	11.9467	5.17	0.800929	0.199071
comp181715_c0	comp140876_c0	1	20.3	139.733	20.1367	19.0533	6.70333	33.36	22.7333	3.25333	0.800788	0.199212
comp184651_c0	comp166499_c0	1	9.76333	246.273	17.4067	19.3233	21.8467	31.7733	14.13	6.89	0.79978	0.20022
comp194906_c0	comp162847_c0	1	6.77	237.49	7.29	9.16	13.1133	14.7333	11.21	10.27	0.799662	0.200338
comp183863_c0	comp168406_c1	1	9.61333	185.2	19.7867	24.4467	13.29	16.8167	10.7467	8.61333	0.798805	0.201195
comp194892_c0	comp166988_c0	1	7.11333	98.0667	9.60333	10.6033	8.24	21.9733	15.6733	4.34	0.797954	0.202046
comp196012_c0	comp168289_c0	1	6.99	342.49	5.92333	8.39	10.1067	16.5667	11.2167	4.39	0.797234	0.202766
comp188677_c0	comp162346_c1	1	6.61667	190.867	6.51	6.57	10.51	14.28	10.24	6.08333	0.796358	0.203642
comp188672_c0	comp159742_c0	1	5.79333	77.9067	6.41667	8.88333	9.03	21.1467	15.06	5.03	0.795862	0.204138
comp176866_c0	comp147744_c0	1	12.8367	111.233	18.82	17.7733	1.14	18.5633	12.8967	1.16	0.7941	0.2059
comp188483_c0	comp165104_c0	1	11.4267	52.9833	7.10333	14.8033	12.46	17.8867	12.1233	7.92	0.793876	0.206124
comp191614_c0	comp161798_c0	1	9.52333	283.58	7.46667	10.21	12.6867	20.51	13.15	4.57	0.792568	0.207432
comp189821_c0	comp161961_c0	1	10.9167	426.53	13.09	10.9433	9.05	13.0233	11.68	9.63667	0.792545	0.207455
comp194090_c0	comp169091_c0	1	3.05667	256.663	9.23333	10.6833	1.53	23.6133	16.21	3.36667	0.792497	0.207503
comp195879_c0	comp167774_c0	1	7.59333	671.53	8.23333	8.68333	12.7767	17.4833	14.07	9.07667	0.792491	0.207509
comp195303_c0	comp168806_c0	1	7.56	333.907	7.93333	11.4333	14.4433	19.2067	13.3633	8.21667	0.791674	0.208326
comp189137_c0	comp156568_c0	1	14.3433	264.64	16.94	16.9233	8.96333	18.9367	14.8533	6.81333	0.790479	0.209521
comp160277_c0	comp141120_c0	1	27.6633	3.81333	22.53	15.8	26.33	10.0367	13.09	15.2667	0.789253	0.210747
comp192321_c0	comp165506_c0	1	12.95	96.0833	6.39	10.87	15.68	41.2233	27.6967	6.51	0.788975	0.211025
comp196753_c0	comp169377_c0	1	6.08333	417.937	4.02333	3.48	14.9933	16.55	13.0067	11.9	0.788918	0.211082
comp182896_c0	comp156808_c0	1	12.83	57.72	13.25	15.4233	14.7	24.9267	16.6433	6.64667	0.787743	0.212257
comp195921_c0	comp168219_c0	1	12.0733	378.047	9.36333	9.90333	6.90667	14.7567	10.71	3.26	0.787649	0.212351
comp195034_c0	comp167691_c0	1	8.25333	219.947	7.09667	8.91	8.37667	14.2233	10.2233	4.07667	0.787227	0.212773
comp196106_c0	comp166890_c0	1	8.53667	171.437	10.6367	9.92667	7.58667	17.9867	13.3133	3.92667	0.785524	0.214476
comp179988_c0	comp167622_c0	1	5.85333	219.29	8.31	9.52667	5.13333	16.9633	12	2.06333	0.784942	0.215058
comp183696_c0	comp156151_c0	1	5.42667	179.973	14.1633	7.30333	1.67333	31.42	22.8167	3.77333	0.784218	0.215782
comp184497_c0	comp161232_c0	1	8	161.287	19.1933	14.1633	11.31	21.01	15.6533	5.32333	0.783725	0.216275
comp187754_c0	comp161817_c0	1	15.04	472.547	12.2567	15.7067	14.4867	16.8167	9.73	10.36	0.783659	0.216341
comp190982_c0	comp167258_c0	1	21.7533	80.0933	19.27	19.37	8.64	31.3033	22.8167	7.29333	0.783382	0.216618
comp169551_c0	comp150964_c0	1	14.28	148.903	20.5367	26.4867	3.74667	25.1633	17.95	4.42667	0.783167	0.216833
comp151935_c0	comp57205_c0	1	12.6967	50.46	12.77	8.35	6.38667	24.1567	18.76	9.54333	0.78306	0.21694
comp160765_c0	comp116446_c0	1	14.0367	693.573	39.36	22.01	0	17.2667	12.1033	1.34667	0.78253	0.21747
comp190065_c0	comp163301_c0	1	8.04	303.077	5.09667	10.22	11.1167	18.2033	13.5167	6.13	0.78233	0.21767
comp189158_c1	comp166266_c0	1	6.31667	291.08	13.1133	9.51667	11.2033	13.5633	8.84333	6.78667	0.781693	0.218307
comp193776_c0	comp168246_c1	1	7.64667	121.673	6.22667	8.64	10.9567	32.6467	23.6933	6.43333	0.781325	0.218675
comp195870_c0	comp168484_c1	1	39.73	364.78	25.4333	33.9167	9.12333	15.1633	12.1867	6.8	0.781093	0.218907
comp182779_c0	comp157206_c0	1	13.8167	130.003	7.08	15.6267	16.9767	21.86	16.1867	11.0167	0.780821	0.219179
comp195312_c0	comp165467_c0	1	9.64333	246.23	6.52667	7.73	8.66333	11.5467	7.59	4.17667	0.780288	0.219712
comp186906_c0	comp168861_c0	1	4.07333	183.23	5.23	14.2833	13.48	47.4233	32.6167	5.89667	0.779951	0.220049
comp193013_c1	comp157850_c0	1	15.2533	140.65	12.0633	10.36	13.82	22.3467	16.6233	6.78667	0.779356	0.220644
comp154497_c0	comp165562_c1	1	11.5467	154.663	4.27	22.77	2.27333	29.9867	17.9433	1.55667	0.779256	0.220744
comp195078_c0	comp167508_c0	1	9.81333	354.403	4.59	7.68667	7.14667	11.6167	8.92667	4.26	0.779149	0.220851
comp195919_c0	comp168497_c0	1	19.6233	848.787	19.2167	20.6667	7.48333	10.44	9.19333	6.59333	0.778449	0.221551
comp146946_c0	comp140880_c0	1	119.383	61.2733	8.48667	13.26	44.6567	1.56	13.3633	2.56	0.778293	0.221707
comp187527_c0	comp160064_c0	1	13.3633	150.977	7.94667	11.8867	2.86667	20.8933	13.9967	1.51333	0.778289	0.221711
comp188455_c0	comp165884_c0	1	10.56	144.177	9.94667	10.86	9.73333	14.0767	11.67	7.23667	0.776974	0.223026
comp183575_c0	comp130064_c0	1	14.9267	158.99	9.45667	12.28	17.0933	24.3067	15.3367	6.49667	0.776116	0.223884
comp191657_c0	comp165736_c0	1	60.9267	754.897	31.9733	44.35	2.58667	14.14	9.79333	1.56667	0.775954	0.224046
comp193894_c0	comp157917_c0	1	5.92	255.277	7.81667	5.31333	8.42333	12.4867	10.3333	6.08	0.775809	0.224191
comp188816_c1	comp164950_c0	1	10.9367	340.357	9.83	12.31	7.3	10.8567	8.10667	4.03333	0.775317	0.224683
comp179957_c0	comp148413_c1	1	16.7967	131.593	5.08667	11.6033	7.37333	13.7833	9.25333	2.52667	0.775304	0.224696
comp194863_c0	comp167390_c0	1	6.42667	170.08	7.33667	9.2	15.7133	23.18	17.6467	9.31333	0.775039	0.224961
comp178617_c0	comp149751_c0	1	39.5	107.157	14.23	26.5733	8.02333	12.38	8.24667	3.63667	0.774604	0.225396
comp194929_c0	comp160445_c0	1	5.67667	199.62	6.40667	7.27667	8.82667	9.71667	7.93667	7.07	0.773039	0.226961
comp195344_c1	comp167686_c0	1	16.37	294.517	10.04	10.83	4.02667	9.99667	7.53333	2.28333	0.772632	0.227368
comp192674_c0	comp159491_c0	1	11.7267	242.603	17.07	18.6067	11.9333	16.6	12.9233	7.61	0.772497	0.227503
comp181768_c0	comp159878_c0	1	13.9033	154.747	27.12	27.7867	3.01667	27.2633	20	1.42	0.7724	0.2276
comp178074_c0	comp58851_c0	1	42.03	389.503	25.0967	23.6733	2.44333	54.6467	36.4933	1.94	0.772175	0.227825
comp184392_c0	comp165644_c0	1	5.56	490.063	15.2733	10.3933	2.06667	22.3467	16.1967	8.18	0.770619	0.229381
comp190703_c3	comp163734_c0	1	10.3	445.973	9.46333	11.37	16.6667	24.09	18.5	9.81333	0.77032	0.22968
comp187260_c0	comp159872_c0	1	9.15333	204.86	12.26	11.5267	17.21	22.0833	9.15333	6.78	0.769621	0.230379
comp188248_c0	comp155601_c0	1	10.9667	185.66	4.37667	4.63667	18.8833	21.0333	16.0533	13.67	0.769127	0.230873
comp193180_c0	comp166488_c0	1	11.2967	282.123	17.2867	10.96	14.4767	20.5067	18.72	14.4167	0.768731	0.231269
comp182730_c0	comp151389_c0	1	14.2667	60.09	10.73	8.46	12.72	14.3833	11.0867	8.20333	0.767905	0.232095
comp185520_c0	comp153357_c0	1	6.65667	107.97	11.1767	5.22	12.7633	24.84	21.1467	10.1233	0.767527	0.232473
comp187804_c0	comp160967_c0	1	1.39333	892.48	11.3	8.73667	0.373333	54.6967	38.74	9.35667	0.76698	0.23302
comp195934_c0	comp169368_c0	1	7.51333	107.497	6.29	4.90667	13.78	15.2967	11.1467	9.94	0.766678	0.233322
comp193704_c0	comp158814_c0	1	14.9367	246.963	11.9633	11.18	13.29	16.7667	13.2533	8.73667	0.766339	0.233661
comp182176_c0	comp151454_c0	1	24.42	424.19	14.6833	20.74	1.57	7.62333	5.64	1.82333	0.766119	0.233881
comp188404_c0	comp157379_c0	1	6.94	172	6.84	5.09	8.32667	12.85	10.5633	5.68667	0.765477	0.234523
comp184791_c0	comp168476_c0	1	14.07	21.77	12.6667	17.7167	9.01667	30.6833	10.8933	6.77	0.76455	0.23545
comp187428_c0	comp161539_c0	1	5.53	277.243	6.95333	7.42667	10.41	25.9533	21.02	16	0.763117	0.236883
comp191592_c0	comp162533_c0	1	10.5767	270.35	20.7833	18.6433	14.6733	17.72	14.34	10.5633	0.76305	0.23695
comp195787_c0	comp164082_c0	1	4.11333	242.227	5.6	7.46	8.97	12.1233	8.73333	4.77333	0.76214	0.23786
comp195270_c0	comp167285_c0	1	17.6567	524.733	14.8233	17.9833	9.42667	21.4467	16.6267	5.55667	0.761887	0.238113
comp188317_c0	comp161922_c0	1	7.96667	98.6467	4.75667	10.78	17.82	22.9833	7.23	5.8	0.760496	0.239504
comp179055_c0	comp142489_c0	1	13.1567	179.55	17.86	19.8633	12.9967	21.96	18.2767	9.83	0.760474	0.239526
comp194568_c2	comp167360_c0	1	10.28	124.59	10.4367	12.73	14.2967	16.97	12.48	9.40667	0.760357	0.239643
comp189145_c0	comp159134_c0	1	12.2167	325.677	9.64333	12.0833	12.8033	17.5767	14.99	9.79333	0.76031	0.23969
comp192915_c0	comp165925_c0	1	7.09333	463.35	12.57	8.92	14.9433	28.7767	23.9433	11.6767	0.759813	0.240187
comp195650_c0	comp166819_c0	1	4.24333	307.44	6.64667	8.6	8.37333	14.9267	12.9033	8.13667	0.759596	0.240404
comp194550_c0	comp168556_c0	1	11.7933	112.097	7.14667	8.77333	10.5933	13.7767	9.14667	4.75	0.758126	0.241874
comp185539_c0	comp162303_c0	1	6.89	148.77	9.67333	10.4567	9.25333	15.39	12.9033	7	0.757755	0.242245
comp194410_c0	comp166042_c0	1	20.36	503.26	14.2433	20.27	7.05667	9.31667	7.81333	5.14	0.756382	0.243618
comp180591_c0	comp152526_c0	1	9.22667	101.673	12.06	13.12	9.72	13.0333	9.31333	5.25333	0.756322	0.243678
comp187942_c0	comp164386_c0	1	9.29333	336.733	9.55667	12.9267	13.9933	30.0833	22.6533	6.12333	0.75536	0.24464
comp188360_c0	comp165112_c0	1	6.92333	95.0433	11.22	13.0433	8.34667	13.7533	11.04	5.42333	0.753449	0.246551
comp187938_c2	comp168363_c0	1	13.8567	186.077	11.8933	18.0667	7.23667	9.93333	8.62	5.93	0.753421	0.246579
comp187901_c0	comp163113_c0	1	6.18667	146.667	13.6467	5.33667	22.79	35.8133	30.59	15.3833	0.753413	0.246587
comp194270_c0	comp149269_c0	1	9.8	364.56	14.3367	14.1667	10.1567	38.3067	28.7733	3.79	0.752722	0.247278
comp187473_c0	comp163041_c0	1	8.06	144.463	10.6	6.33333	9.44333	11.3133	5	6.58667	0.752444	0.247556
comp192480_c0	comp168865_c0	1	11.19	354.15	9.53333	16.51	14.7433	25.5967	20.6367	9.62333	0.751406	0.248594
comp181302_c0	comp152716_c0	1	10.36	277.727	10.8733	13.08	6.14333	15.19	12.3833	5.31333	0.751394	0.248606
comp194036_c0	comp166699_c0	1	38.96	778.677	16.4233	18.9733	4.50333	4.87333	3.45	3.44667	0.751274	0.248726
comp196319_c0	comp155879_c0	1	12.33	255.187	5.70333	10.26	9.31333	11.1267	6.57333	4.64667	0.751208	0.248792
comp191293_c0	comp165596_c0	1	10.07	288.463	14.4033	17.1533	10.8633	13.93	5.74	3.69	0.751185	0.248815
comp189610_c0	comp166243_c0	1	12.2133	82.52	7.88667	11.7133	13.8433	19.6833	16.8833	11.3333	0.751045	0.248955
comp179391_c0	comp155465_c0	1	36.7733	114.187	29.7833	19.11	3.45	65.19	47.7967	1.68667	0.75087	0.24913
comp195439_c0	comp168800_c0	1	2.83333	317.643	15.3333	8.43333	2.1	32.0667	24.6633	9.71667	0.750156	0.249844
comp196436_c1	comp167771_c0	1	23.6233	519.08	14.5533	15.8167	10.3767	20.71	16.88	7.19	0.749508	0.250492
comp195108_c0	comp166803_c1	1	6.36	189.18	16.4867	9.97333	6.74333	17.4133	14.84	6.42667	0.74921	0.25079
comp195095_c0	comp166560_c0	1	7.80667	234.56	5.93	6.90333	13.8267	16.0567	7.81	8.40333	0.748805	0.251195
comp183590_c0	comp168489_c1	1	7.36	118.117	8.71333	12.79	7.55333	11.45	8.04667	3.38667	0.748614	0.251386
comp193509_c1	comp164508_c0	1	16.54	461.95	14.4133	17.1167	2.33667	4.83	3.77667	1.21667	0.748086	0.251914
comp190631_c0	comp159365_c2	1	13.64	221.717	5.24667	3	15.1867	16.4467	11.1067	11.14	0.747827	0.252173
comp192789_c1	comp165987_c0	1	32.05	369.353	28.8267	21.3767	9.56667	13.5433	9.62667	3.76	0.747579	0.252421
comp195540_c0	comp168244_c0	1	11.3867	245.343	9.53333	6.86	12.7967	15.1767	6.17333	6.45333	0.746885	0.253115
comp182164_c0	comp165576_c0	1	9.12667	392	13.1167	13.5167	3.17333	13.3967	10.6967	5.42667	0.745985	0.254015
comp184525_c0	comp161055_c0	1	48.7	462.693	46.2267	41.0233	7.05	10.4433	8.85333	4.95667	0.745792	0.254208
comp192523_c0	comp159525_c0	1	7.55333	136.15	8.17333	11.61	11.97	23.2467	15.7867	2.48	0.74517	0.25483
comp180920_c0	comp156771_c0	1	7.51	115.217	7.54	8.04667	13.2133	21.5667	16.3767	6.06667	0.743795	0.256205
comp186319_c0	comp155437_c0	1	13.6967	175.307	8.46333	9	18.26	21.2867	8.73667	11.8567	0.743396	0.256604
comp193022_c1	comp166236_c0	1	13.8667	157.32	8.96	12.1133	12.0167	16.52	9.54333	3.08667	0.742574	0.257426
comp193606_c0	comp162275_c0	1	16.5133	141.58	13.09	17.21	14.5367	29.6567	23.5767	9.23667	0.742202	0.257798
comp191898_c0	comp166315_c0	1	13.0333	101.45	7.79333	10.4867	13.63	29.58	21.9433	4.98667	0.741085	0.258915
comp160578_c0	comp144075_c0	1	18.95	90.03	10.09	14.3067	13.8133	20.88	14.8833	5.51333	0.741054	0.258946
comp194520_c0	comp167942_c0	1	5.2	292.72	6.59667	7.29	9.35667	17.36	13.9967	14.18	0.739652	0.260348
comp189566_c0	comp157454_c0	1	8.76667	301.777	9.32333	14.5267	13.68	15.62	12.8467	10.2	0.739525	0.260475
comp190573_c0	comp162684_c0	1	2.80333	188.923	10.1733	11.32	15.3	17.7933	9.67333	10.0533	0.738919	0.261081
comp192966_c0	comp161014_c0	1	4.59667	302.263	8.09333	9.13	18.24	25.6267	20.62	11.0767	0.737807	0.262193
comp184720_c0	comp149131_c0	1	10.1033	467.207	40.4933	11.15	6.33	20.3767	17.7	8.89667	0.73768	0.26232
comp193893_c0	comp168249_c0	1	16.86	749.377	13.45	16.7133	9.21	10.6433	7.56333	5.66333	0.737421	0.262579
comp168101_c0	comp148156_c0	1	13.18	167.457	15.7033	21.0167	9.66667	11.4167	5.78333	5.54	0.737191	0.262809
comp194978_c0	comp165308_c0	1	7.70667	120.743	8.91333	11.8233	7.29	9.47	8.37333	5.94667	0.736962	0.263038
comp182040_c0	comp167945_c0	1	21.68	173.167	22.8367	21.79	5.9	11.7933	10.3367	6.81667	0.736618	0.263382
comp194487_c1	comp166628_c0	1	9.32	425.343	19.29	18.86	5.33667	17.4767	14.2667	4.40333	0.736026	0.263974
comp189828_c0	comp157955_c0	1	13.9633	305.44	7.28333	11.24	19.6667	30.0467	21.9333	7.83667	0.735901	0.264099
comp186891_c1	comp163400_c1	1	13.86	63.5633	10.5167	12.38	10.3867	11.4033	9.44333	7.88667	0.73451	0.26549
comp190582_c0	comp167899_c0	1	7.67	311.32	8.69	7.52333	12.4833	29.7367	23.9867	6.88	0.733947	0.266053
comp189994_c1	comp163671_c1	1	14.1433	217.85	10.36	11.77	11.5833	19.3533	16.6067	8.94	0.733565	0.266435
comp156759_c0	comp127822_c0	1	11.4733	84.2033	14.38	33.2967	7.68333	26.12	20.1867	11.8667	0.733391	0.266609
comp185078_c0	comp163006_c0	1	19.8433	511.543	47.4833	31.4267	0.533333	34.1733	27.11	0.686667	0.73331	0.26669
comp190813_c0	comp162952_c0	1	4.81333	223.207	7.77667	10.2033	9.21333	16.14	12.2833	3.78667	0.731026	0.268974
comp183659_c0	comp168147_c0	1	25.74	182.5	18.4333	25.3267	9.2	10.71	7.89333	5.71	0.73035	0.26965
comp193256_c0	comp166282_c0	1	6.85667	87.2	9.87333	15.2667	22.1567	50.1567	38.91	12.5	0.728599	0.271401
comp195099_c0	comp168798_c0	1	8.77333	200.813	15.82	12.4267	4.79	20.9167	17.2	3.89667	0.728589	0.271411
comp191140_c1	comp167999_c0	1	16.2233	82.61	9.95667	15.4467	7.81333	28.73	20.66	3.40667	0.727487	0.272513
comp192236_c0	comp158096_c1	1	11.47	622.427	6.18667	21.14	16.85	20.58	16.8567	11.5667	0.727356	0.272644
comp187809_c0	comp127237_c0	1	1.97	792.023	26.2733	14.2467	1.06333	25.2567	16.27	15.72	0.72657	0.27343
comp186228_c0	comp155343_c0	1	12.17	164.237	15.1633	10.28	11.8267	12.84	9.09	8.60333	0.726447	0.273553
comp188485_c0	comp157058_c0	1	11.7	312.3	7.97333	10.5633	12.47	14.1367	9.05667	7.20667	0.725882	0.274118
comp184999_c0	comp161826_c0	1	7.97	86.7567	9.37667	17.4	3.80333	45.8433	32.53	0.973333	0.724003	0.275997
comp184763_c0	comp156973_c0	1	37.9733	754.56	53.2367	55.4367	3.6	14.71	12.2533	5.32667	0.723552	0.276448
comp185966_c0	comp164713_c0	1	5.72333	183.11	6.79	17.0933	21.3867	31.8367	25.5167	13.4033	0.723004	0.276996
comp195951_c1	comp82780_c0	1	22.8367	70.22	23.76	27.8633	2.98333	15.38	11.9233	3.18667	0.722334	0.277666
comp169502_c0	comp129766_c0	1	6.08	252.927	27.69	9.70667	1.83	16.7133	13.4967	8.75333	0.72167	0.27833
comp190566_c0	comp164635_c1	1	13.6933	711.153	17.2367	15.3533	7.64667	13.52	10.2967	2.53667	0.721606	0.278394
comp194433_c2	comp166566_c0	1	9.29	114.827	13.99	16.9567	8.77	23.5533	19.09	5.11667	0.721138	0.278862
comp177582_c0	comp157179_c0	1	7.27667	66.7533	9.38333	16.3033	9.60667	16.6767	14.0267	8.14667	0.720606	0.279394
comp196709_c0	comp169351_c0	1	2.13	622.287	12.3033	6.22	5.7	22.0567	18.44	6.15333	0.720512	0.279488
comp189798_c0	comp162860_c0	1	8.87667	214.34	10.3333	9.33667	8.38	9.24	5.72	6.71	0.72001	0.27999
comp194212_c0	comp163419_c0	1	5.16667	92.57	16.6967	40.97	6.3	47.4033	36.42	16.3633	0.718717	0.281283
comp177004_c0	comp154361_c0	1	11.0233	66.4933	8.38667	17.1633	16.8933	41.1167	27.62	5.45667	0.718481	0.281519
comp196074_c0	comp168604_c0	1	21.7467	504.627	15.3467	23.98	12.8367	15.19	8.75	5.6	0.716956	0.283044
comp177232_c0	comp160754_c0	1	13.7733	72.5333	10.51	18.9133	17.4833	27.1467	17.2233	6.16	0.716284	0.283716
comp188031_c0	comp158581_c1	1	14.1167	565.907	14.92	16.0733	12.74	14.0533	10.7733	8.84667	0.714639	0.285361
comp185464_c0	comp162205_c0	1	11.2067	115.407	11.71	16.63	19.0733	28.5567	19.7867	6.84	0.713862	0.286138
comp188146_c0	comp162663_c0	1	8.02	92.8833	4.62333	10.3933	14.74	23.7067	17.5167	6.11667	0.711982	0.288018
comp188837_c1	comp159937_c0	1	17.5	123.15	8.86333	13.7867	17.32	26.5467	20.7433	8.41333	0.711797	0.288203
comp177851_c0	comp150081_c0	1	17.92	164.097	14.6833	13.36	3.19333	7.52333	6.46	2.66333	0.711161	0.288839
comp178406_c0	comp158715_c0	1	7.69	219.993	3.19667	15.04	2.16333	49.6133	37.01	1.69	0.710637	0.289363
comp188298_c0	comp163045_c0	1	9.98667	168.943	8.65333	11.8433	10.7133	13.1167	9.51667	5.61667	0.709726	0.290274
comp190902_c1	comp162170_c0	1	1.52667	792.313	10.4367	6.32	2.54333	62.2867	48.6967	23.7167	0.709612	0.290388
comp192536_c1	comp149552_c0	1	8.16	87.7233	8.97333	8.02333	6.78667	16.8033	14.58	5.77	0.709462	0.290538
comp189670_c0	comp165851_c0	1	9.49	271.79	5.45	8.98667	11.4067	15.9633	13.4267	7.25333	0.709291	0.290709
comp187035_c0	comp151712_c0	1	12.4	199.317	6.9	8.49667	4.09	11.1867	9.22	2.52667	0.709023	0.290977
comp190024_c0	comp129671_c0	1	54.4833	1305	46.4167	37.2533	5.13333	6.11	1.54333	2.84667	0.707979	0.292021
comp186867_c0	comp164843_c0	1	11.78	134.9	7.37667	9.15667	9.62333	11.2233	7.98	5.08667	0.707556	0.292444
comp190674_c1	comp167520_c1	1	16.8333	323.573	13.4367	16.29	10.16	20.5267	17.5367	7.07	0.707146	0.292854
comp182902_c0	comp164145_c0	1	9.15	91.45	8.48333	7.85	17.3833	20.3833	12.9967	7.75667	0.707067	0.292933
comp189605_c0	comp156412_c0	1	19.98	71.5167	20.9067	16.44	15.83	29.9567	27.29	11.6733	0.70666	0.29334
comp186262_c0	comp163477_c0	1	12.6433	135.283	13.31	9.57333	6.73667	7.59333	3.36	3.58	0.706493	0.293507
comp194789_c1	comp166865_c2	1	26.2767	1080.94	21.8767	27.4367	9.54667	17.5933	14.4967	4.77	0.706126	0.293874
comp184379_c1	comp164922_c0	1	21.6433	923.863	14.5933	20.56	10.45	22.7433	18.09	3.33667	0.705255	0.294745
comp160895_c0	comp63997_c0	1	18.6067	57.73	29.43	12.53	4.59667	29.5867	36.9267	1.55667	0.704946	0.295054
comp189424_c0	comp161049_c0	1	8.78	122.257	11.2133	12.0167	16.8267	22.71	15.7533	6.29667	0.704451	0.295549
comp196592_c0	comp168652_c0	1	2.86667	748.52	6.03	3.10667	4.11333	21.3733	17.8967	7.46	0.704029	0.295971
comp193190_c1	comp151953_c0	1	124.71	78.7167	4.81667	3.61	29.3667	14.1467	19.2967	10.1533	0.703903	0.296097
comp194728_c0	comp168019_c0	1	14.7	379.12	14.8233	22.7	15.4833	21.7967	18.6733	10.5233	0.703894	0.296106
comp183362_c0	comp148711_c0	1	4.69	105.307	10.0267	8.04	18.41	30.8967	25.2933	8.22	0.703586	0.296414
comp189616_c0	comp168839_c0	1	22.8533	147.217	19.8	23.13	7.35	16.97	13.7133	3.38	0.703536	0.296464
comp184569_c0	comp154312_c0	1	12.4933	1105.48	11.67	9.74333	0.51	27.7933	21.91	8.58333	0.703062	0.296938
comp193746_c0	comp163063_c0	1	10.0333	251.823	7.26333	8.65333	5.11	28.0333	22.85	3.74	0.70281	0.29719
comp190806_c1	comp163508_c0	1	3.30667	324.857	8.92	3.98667	5.13	20.17	17.0867	3.53667	0.702713	0.297287
comp191428_c0	comp167325_c0	1	11.93	205.26	9.63333	7.86	8.77667	9.92333	6.73667	4.66667	0.701932	0.298068
comp193044_c0	comp163638_c0	1	4.82667	182.013	4.81667	5.63667	11.8633	24.85	21.7933	9.69	0.700493	0.299507
comp180263_c0	comp143772_c0	1	18.5033	622.78	11.18	12.7233	8.91	14.2267	11.79	4.62333	0.700123	0.299877
comp194292_c3	comp168684_c0	1	11.14	247.807	14.02	17.8533	10.62	16.7333	13.67	5.52333	0.6995	0.3005
comp193884_c0	comp166349_c0	1	12.59	173.06	5.93	7.79	12.5267	14.17	7.89667	5.1	0.698282	0.301718
comp190063_c0	comp164282_c0	1	10.4267	191.81	14.7567	16.37	7.79	16.7233	14.4967	5.38333	0.696908	0.303092
comp182741_c0	comp152282_c0	1	5.92333	106.953	9.53667	8.87667	9.36	16.82	15.5667	11.01	0.696652	0.303348
comp190319_c0	comp162477_c0	1	12.3633	323.72	10.7533	11.0133	9.90667	11.4333	8.85	6.00333	0.696163	0.303837
comp196625_c0	comp166889_c0	1	13.3733	300.003	6.44	9.30333	18.5733	22.9067	18.5767	11.07	0.695946	0.304054
comp192810_c0	comp156756_c0	1	10.07	212.89	6.78333	9.28333	17.1633	18.49	14.0967	12.0067	0.69592	0.30408
comp196580_c0	comp168473_c0	1	13.2233	301.463	8.34	15.6133	26.55	31.2333	16.9767	9.74333	0.695709	0.304291
comp191900_c0	comp165950_c0	1	7.28667	259.57	7.62333	8.25333	8.00333	9.7	8.00667	5.10667	0.695533	0.304467
comp189732_c0	comp160624_c1	1	15.91	59.5733	12.3967	15.4833	23.7833	37.4567	29.7567	12.2133	0.695347	0.304653
comp194535_c0	comp167345_c0	1	5.37333	95.2767	5.26667	8.43	11.2467	19.52	15.4	4.69	0.695324	0.304676
comp182864_c0	comp149208_c0	1	12.3167	96.75	10.68	16.13	6.61667	7.42667	3.27	3.92333	0.695313	0.304687
comp176659_c0	comp163720_c0	1	25.8133	153.24	19.2167	25.4633	1.89	4.62333	3.75333	1.03	0.695027	0.304973
comp180477_c0	comp106371_c0	1	5.32333	410.253	11.1233	6.41	1.48	12.3467	10.4367	3.23	0.69449	0.30551
comp191494_c0	comp164557_c0	1	12.3967	194.017	6.01	9.09	7.92667	13.8933	11.6333	4.30667	0.694407	0.305593
comp176140_c0	comp147390_c0	1	8.79333	62.5333	13.4967	15.3567	12.7033	26.9667	21.5733	5.08	0.6944	0.3056
comp181384_c0	comp157295_c0	1	8.10667	238.927	19.5533	20.0433	4.61333	19.0833	16.1533	2.13333	0.694332	0.305668
comp185132_c0	comp153040_c0	1	29.6733	140.457	19.44	7.53	3.33	20.8733	17.4667	1.17667	0.694237	0.305763
comp193940_c0	comp166879_c0	1	12.18	257.953	13.0533	10.5833	5.71	8.36333	7.57	4.37667	0.69304	0.30696
comp191240_c0	comp162426_c0	1	11.6567	82.9233	7.41667	13.5467	26.64	33.5567	25.5367	14.9567	0.693012	0.306988
comp192779_c0	comp167150_c0	1	1.69	225.033	5.94667	5.28333	6.70333	16.7367	12.4667	13.8167	0.692896	0.307104
comp195370_c0	comp155706_c0	1	6.22	90.5167	18.7967	5.85333	11.6133	13.23	8.13	9.42667	0.692534	0.307466
comp195131_c0	comp168515_c0	1	16.3167	357.977	14.8233	20.3033	8.37667	11.8067	9.41	4.13667	0.692365	0.307635
comp176491_c0	comp144967_c0	1	18.0833	554.283	28.0567	29.8267	4.90333	16.8233	14.17	2.24667	0.691227	0.308773
comp188872_c0	comp159400_c0	1	3.99667	137.04	6.20333	5.23333	11.4167	16.81	14.3467	6.59667	0.68892	0.31108
comp194073_c0	comp167624_c0	1	15.9467	253.497	15.33	23.4233	16.8233	17.5433	14.5467	15.98	0.688084	0.311916
comp189492_c0	comp163555_c0	1	3.68	257.077	20.6233	18.44	7.85	17.0633	14.93	4.39667	0.68705	0.31295
comp194530_c1	comp166601_c0	1	5.01333	226.723	3.65667	8.50333	18.69	22.3367	17.3533	10.8167	0.686448	0.313552
comp174967_c0	comp142622_c0	1	29.3667	452.143	43.8667	40.76	3.76333	56.9	48.1367	0.376667	0.685288	0.314712
comp191325_c0	comp163587_c0	1	9.39667	143.62	8.02	9.82	4.54667	42.9633	35.5567	4.62333	0.684748	0.315252
comp185051_c0	comp156871_c0	1	8.73333	246.573	9.77333	9.30667	8.14333	14.5733	12.4033	4.07	0.684475	0.315525
comp185467_c0	comp147649_c0	1	7.95333	54.5	7.85667	7.10333	15.6533	17.8667	11.2167	6.65667	0.684283	0.315717
comp192666_c0	comp167492_c0	1	13.2733	240.653	12.61	13.3933	18.29	22.4167	13.45	5.29333	0.683899	0.316101
comp184153_c0	comp157693_c0	1	10.04	155.017	12.5067	14.5467	11.2033	21.61	19.23	8.47333	0.683553	0.316447
comp194248_c0	comp159668_c0	1	8.49333	129.343	3.88667	17.2367	7.28333	11.4433	9.32333	4.56	0.682963	0.317037
comp193266_c0	comp169308_c0	1	6.06	363.767	5.7	9.59333	23.0567	50.0167	41.3467	8.09	0.682625	0.317375
comp186829_c0	comp167992_c0	1	12.7267	269.82	12.4133	13.6267	17.4433	19.12	15.0767	11.7933	0.682094	0.317906
comp193722_c0	comp165476_c0	1	11.9267	616.753	15.7267	11.4567	9.51333	22.51	20.35	12.2567	0.681665	0.318335
comp190264_c0	comp160026_c0	1	41.09	895.067	26.8433	39.6567	5.40333	23.3467	19.38	1.88333	0.680861	0.319139
comp190691_c1	comp168102_c0	1	15.8867	101.48	3.82	7.55333	6.22667	12.5733	10.85	5.95667	0.680816	0.319184
comp184835_c0	comp151628_c0	1	10.3867	73.67	12.03	12.6833	10.2467	12.11	7.75	4.55	0.680393	0.319607
comp185368_c0	comp161280_c0	1	15.6	515.057	20.3633	21.4367	1.36	31.49	26.3767	0.463333	0.67925	0.32075
comp185031_c0	comp144143_c0	1	2.88333	309.853	7.14333	17.7133	4.4	13.7133	11.3267	9.71667	0.678789	0.321211
comp184306_c0	comp149948_c0	1	11.4133	53.4267	22.5367	11.3767	13.3433	14.6667	11.14	11.6533	0.678714	0.321286
comp185691_c0	comp162128_c0	1	16.04	63.54	4.01667	12.0167	12.78	16.35	11.4933	4.95333	0.677342	0.322658
comp194745_c2	comp165071_c0	1	7.20667	158.243	7.85667	6.89333	10.99	12.1633	5.03	5.48333	0.676815	0.323185
comp182570_c1	comp159377_c0	1	13.1267	205.72	8.99	11.8233	8.90667	19.4267	16.9033	5.69	0.676717	0.323283
comp194057_c0	comp166186_c0	1	8.83333	310.723	10.7167	12.2533	14.32	28.0733	25.1733	10.6167	0.675875	0.324125
comp179314_c0	comp168995_c2	1	8.60667	226.197	6.14333	21.2467	1.16	39.3667	31.4	1.78333	0.675139	0.324861
comp191506_c0	comp165828_c0	1	11.5267	335.543	12.3867	12.5333	17.4433	23.0333	16.1733	5.18333	0.674641	0.325359
comp194657_c2	comp168672_c0	1	38.9233	113.793	9.84333	17.3	9.65333	26.6233	19.6167	3.50333	0.674354	0.325646
comp166994_c0	comp107444_c0	1	40.2167	413.983	40.54	55.7733	2.02333	26.2033	21.57	1.08	0.674091	0.325909
comp193244_c0	comp165594_c0	1	21.98	286.107	10.69	11.17	10.4867	13.8667	11.5567	5.5	0.672372	0.327628
comp177270_c0	comp142951_c0	1	3.26333	90.69	15.6433	24.01	6.01	13.98	11.2733	3.03	0.67161	0.32839
comp195691_c0	comp168624_c0	1	10.2067	441.737	7.58667	10.06	4.46333	5.15667	4.40667	3.06	0.671148	0.328852
comp188844_c1	comp163343_c0	1	6.93333	141.707	8.24	10.3333	8.49333	9.22	4.94	5.39333	0.670776	0.329224
comp190565_c0	comp153691_c0	1	8.83333	159.15	14.0267	11.2	13.7967	42.8567	39.0333	11.8367	0.670471	0.329529
comp184265_c0	comp154651_c0	1	5.52667	284.067	21.1433	17.8633	1.63333	9.79667	8.78	4.43	0.670054	0.329946
comp195576_c2	comp161183_c0	1	9.65	138.063	25.6767	20.2633	12.29	16.0967	11.4533	4.66667	0.669846	0.330154
comp169484_c0	comp160518_c1	1	16.9567	98.4833	4.3	13.1833	0.33	57.06	41.1333	8.32667	0.668793	0.331207
comp193016_c0	comp166843_c0	1	6.00333	162.357	18.7367	13.1033	15.9133	27.3067	26.3033	15.0867	0.667879	0.332121
comp190121_c0	comp151382_c0	1	16.99	563.49	24.95	16.96	9.50667	16.4033	15.44	9.06333	0.667315	0.332685
comp184706_c0	comp160546_c0	1	11.49	149.637	14.8233	12.0033	8.75	9.09667	8.29333	7.52	0.666886	0.333114
comp189629_c0	comp160070_c0	1	11.4767	147.83	7.18333	11.0433	17.6033	22.3267	18.6167	10.32	0.666883	0.333117
comp192370_c0	comp166716_c0	1	4.35667	196.187	4.45	3.34333	11.6833	16.79	15.0667	7.63333	0.662895	0.337105
comp181711_c0	comp150058_c0	1	29.28	389.107	34.76	40.0333	2.90667	20.0567	17.3967	1.35333	0.662564	0.337436
comp190165_c0	comp156354_c0	1	13.5233	190.263	8.57333	10.2867	9.22333	15.5067	14.1767	7.24333	0.662403	0.337597
comp186477_c0	comp165982_c0	1	14.96	86.9133	12.1967	13.45	5.89	13.7367	11.7933	2.54667	0.661253	0.338747
comp186766_c0	comp162482_c0	1	8.04	101.39	9.69333	6.32667	13.31	17.0367	12.1933	3.48	0.660936	0.339064
comp175484_c0	comp128227_c0	1	40.16	274.933	15.0667	17.81	0.753333	29.3533	22.89	8.03333	0.660313	0.339687
comp186009_c2	comp157422_c0	1	12.11	338.82	22.15	17.96	8.91	16.2333	14.5833	5.01	0.660166	0.339834
comp192586_c0	comp167800_c0	1	13.1433	206.557	13.4133	12.4167	9.07	13.5133	12.2267	6.02667	0.659617	0.340383
comp191268_c0	comp106978_c0	1	6.54667	43.68	12.2467	9.56	9.10333	18.5767	18.1967	6.25667	0.659033	0.340967
comp193710_c0	comp165391_c0	1	14.09	239.563	8.23	10.95	12.9067	18.35	14.8767	5.20667	0.658595	0.341405
comp196755_c0	comp169322_c0	1	14.18	642.293	14.09	17.8367	9.12667	9.98	9	7.23333	0.657836	0.342164
comp196148_c0	comp162015_c0	1	14.48	285.757	7.82667	8.76333	11.9833	20.06	17.2767	5.38667	0.657253	0.342747
comp187106_c0	comp153223_c0	1	8.56	1377.35	11.5167	11.4133	4.21333	19.21	16.9833	8.99333	0.656783	0.343217
comp189941_c0	comp167268_c0	1	4.95333	154.383	8.93	14.4367	15.57	22.1867	18.3967	8.17667	0.655886	0.344114
comp186190_c0	comp161849_c0	1	4.41667	212.04	11.4033	12.3367	10.53	20.4967	19.3167	10.2233	0.655818	0.344182
comp184116_c0	comp165500_c1	1	11.5667	104.957	9.36	12.9233	9.23333	14.65	12.5633	4.98333	0.655172	0.344828
comp180344_c0	comp145011_c0	1	6.69667	417.243	11.7667	14.5333	14.0467	28.5533	25.64	8.26	0.654232	0.345768
comp179226_c0	comp158277_c0	1	9.61	203.023	4.24333	5.17333	6.73333	12.62	11.68	5.98	0.654179	0.345821
comp187058_c2	comp163707_c0	1	18.4133	223.71	5.82667	13.7667	16.2033	21.3633	16.4133	6.14333	0.654031	0.345969
comp185510_c0	comp162731_c0	1	4.92667	358.597	11.8933	30.4633	5.41667	26.5767	23.6867	7.69	0.652747	0.347253
comp171313_c0	comp141812_c0	1	22.77	229.42	2.31333	15.03	15.13	15.7033	4.46	4.11667	0.652412	0.347588
comp196572_c0	comp169016_c1	1	13.6933	351.13	14.27	10.8967	14.2033	17.87	16.16	9.83667	0.652231	0.347769
comp192188_c0	comp164894_c0	1	11.02	281.16	10.9667	11.97	17.5867	19.9367	15.7633	10.2233	0.65141	0.34859
comp193990_c0	comp166277_c1	1	12.48	195.443	8.48667	11.0433	12.1667	15.2633	10.0867	2.73333	0.651224	0.348776
comp194015_c0	comp166442_c0	1	8.86	406.79	12.03	10.7067	7.99667	11.96	10.5133	4.28	0.650112	0.349888
comp194997_c0	comp166905_c0	1	4.25667	241.403	3.03333	3.56	13.1367	15.9467	13.0067	6.98333	0.649839	0.350161
comp193285_c0	comp165565_c0	1	12.1367	200.353	11.1533	10.6767	14.74	19.6433	17.15	8.51667	0.649754	0.350246
comp177785_c0	comp156469_c0	1	8.23667	208.977	14.68	9.24	4.15	14.2867	13.1367	1.70333	0.649695	0.350305
comp194817_c0	comp168051_c0	1	4.11333	243.533	7.24333	7.37	9.41	18.8233	17.6633	8.54333	0.649444	0.350556
comp183702_c0	comp154517_c0	1	6.72667	163.08	7.05333	9.23333	13.3367	14.1167	9.61333	8.4	0.649188	0.350812
comp185435_c0	comp160968_c0	1	21.22	735.167	14.7033	20.25	10.0933	15.51	12.49	2.9	0.648795	0.351205
comp192685_c0	comp165797_c0	1	12.1633	67.6733	8.14667	10.1733	6.38	12.3967	11.2467	5.72	0.648685	0.351315
comp194293_c0	comp167976_c0	1	7.83333	329.3	6.62667	8.18	13.6233	22.5267	20.7367	9.68	0.647836	0.352164
comp193987_c0	comp167179_c0	1	26.8167	175.963	17.53	18.2	11.39	20.89	18.0933	4.34333	0.647374	0.352626
comp194152_c0	comp167826_c0	1	10.47	382.247	10.8733	7.93667	12.2767	16.2433	13.76	6.13667	0.646799	0.353201
comp192609_c0	comp168984_c0	1	12.5633	255.463	10.1033	9.42333	23.2067	25.7	17.9533	10.9133	0.645626	0.354374
comp193299_c1	comp163578_c0	1	17.8767	634.717	11.2633	13.33	4.55	13.4033	12.3267	5.86	0.644894	0.355106
comp195041_c1	comp167356_c0	1	21.6767	471.667	14.3467	19.6267	15.3833	17.4567	14.8133	10.07	0.644665	0.355335
comp196517_c0	comp168495_c0	1	13.1467	309.6	9.02	7.65333	26.06	30.01	23.1233	12.7533	0.644121	0.355879
comp186616_c0	comp166962_c1	1	12.75	272.04	8.95333	15.3267	3.46667	10.84	9.74333	2.61333	0.644038	0.355962
comp175340_c0	comp154750_c0	1	10.9667	149.127	13.6333	13.28	8.35	16.1667	14.76	4.8	0.643517	0.356483
comp196073_c0	comp169259_c0	1	2.31667	91.1967	12.45	22.19	4.80667	19.18	16.91	3.68667	0.64331	0.35669
comp194621_c0	comp166336_c0	1	14.1633	375.62	13.28	13.8367	14.4733	17.6867	14.4667	7.45	0.642766	0.357234
comp186336_c0	comp166776_c0	1	4.71333	158.277	14.1733	14.2333	2.8	12.22	11.4833	2.37	0.642564	0.357436
comp191620_c0	comp162069_c0	1	21.24	426.34	14.8267	10.7533	6.70667	16.35	15.1767	5.52	0.642375	0.357625
comp188456_c0	comp146276_c0	1	6.6	79.0667	6.96	11.3333	17.22	29.62	26.5233	11.9067	0.641521	0.358479
comp185024_c0	comp156500_c0	1	9.15	129.507	20.4867	21.2933	17.26	20.0933	12.7867	8.29333	0.641321	0.358679
comp195743_c1	comp168177_c0	1	11.1233	328.94	11.9933	11.1133	8.19667	10.4733	9.50667	5.58667	0.640916	0.359084
comp192818_c0	comp166064_c1	1	7.63333	191.603	12.4567	14.6733	26.5633	27.9233	18.4767	18.72	0.640586	0.359414
comp178845_c0	comp166427_c0	1	30.2033	368.777	18.1133	21.9267	4.06667	4.50667	2.39	0.95	0.640433	0.359567
comp188525_c1	comp164385_c0	1	9.49333	232.317	11.5367	15.1067	15.43	26.3533	22.95	6.81	0.639637	0.360363
comp185101_c0	comp162188_c0	1	11.1767	154.913	4.97667	9.79	13.2533	18.9	17.0233	8.84	0.639279	0.360721
comp184063_c0	comp154790_c0	1	4.31667	519.093	3.72333	32.5733	13.02	17.2767	10.5267	1.9	0.639245	0.360755
comp190644_c1	comp162656_c0	1	24.55	495.177	10.3833	20.11	9.64	10.7867	7.53	4.26667	0.639133	0.360867
comp190554_c0	comp165057_c0	1	9.98667	179.753	6.24333	7.84	13.52	18.5433	16.25	7.45667	0.637642	0.362358
comp193719_c1	comp166372_c0	1	29.5433	546.917	27.39	30.1767	6.66	13.17	12.3767	5.68667	0.637445	0.362555
comp195235_c0	comp167125_c0	1	93.3767	512.41	29.9767	43.5467	5.35333	6.16667	5.92333	4.78667	0.635659	0.364341
comp187013_c1	comp161267_c0	1	7.97667	130.597	10.34	11.6033	6.16667	12.15	10.7667	2.39	0.634455	0.365545
comp193308_c0	comp156655_c0	1	15.36	250.77	10.88	17.4867	17.07	21.66	18.54	9.80667	0.634306	0.365694
comp195366_c0	comp168480_c0	1	7.06	145.89	4.75667	6.35	9.76	13.6067	11.6233	4.58	0.634194	0.365806
comp188907_c0	comp161085_c0	1	13.41	99.8933	9.98667	11.72	11.3467	11.91	9.85333	8.02	0.634136	0.365864
comp190334_c0	comp167881_c0	1	17.5033	441.127	16.57	19.3433	5.76333	12.6167	11.95	6.52333	0.632877	0.367123
comp189248_c0	comp161953_c0	1	15.8733	195.893	11.64	14.2667	8.55333	11.1133	10.2067	6.06667	0.632672	0.367328
comp196182_c0	comp169004_c1	1	7.50667	318.063	8.50667	8.9	8.67	13.5767	12.84	6.74667	0.632667	0.367333
comp190707_c0	comp161637_c0	1	5.99667	260.01	12.89	14.8767	7.29	17.4333	15.8733	3.17	0.632435	0.367565
comp193342_c0	comp151996_c0	1	16.59	672.003	8.69333	15.0467	10.47	10.8367	7.71667	6.86667	0.632223	0.367777
comp190886_c0	comp165471_c0	1	6.93667	225.867	12.52	12.88	10.1067	11.2567	10.6433	8.50667	0.631546	0.368454
comp196548_c0	comp164377_c0	1	11.87	404.173	6.81	7.63667	9.05333	13.5467	12.5633	6.15333	0.631531	0.368469
comp193079_c0	comp167701_c0	1	7.27333	74.23	12.95	17.65	8.27333	9.17667	6.52667	5.58333	0.630817	0.369183
comp191930_c0	comp157633_c0	1	5.01	160.467	6.03	11.81	6.80667	15.6067	13.8833	3.05333	0.630158	0.369842
comp183474_c0	comp159817_c0	1	9.36333	99.5967	11.6533	18.69	10.65	14.3267	10.7733	4.48667	0.629511	0.370489
comp194468_c0	comp164075_c0	1	10.5633	338.053	10.06	12.8333	13.99	14.8533	8.01333	6.11667	0.629365	0.370635
comp191024_c0	comp159900_c0	1	9.20667	181.86	5.66667	6.24	7.91	8.81333	8.51667	7.01333	0.628614	0.371386
comp196641_c0	comp168928_c0	1	21.54	1395.05	14.63	16.66	6.68667	8.66667	8.14667	5.08	0.628556	0.371444
comp181201_c0	comp156415_c0	1	14.2533	178.793	8.4	7.11	8.56667	11.4933	10.49	5.33	0.628492	0.371508
comp191180_c1	comp168441_c0	1	17.2867	124.31	10.29	18.4267	7.64333	9.30667	6.72667	2.87	0.628223	0.371777
comp184158_c0	comp155524_c2	1	16.8833	235.31	19.9267	16.6233	6.74667	30.8667	29.2333	6.57	0.627675	0.372325
comp192268_c0	comp161322_c0	1	9.70667	37.8733	11.1867	5.67667	14.5667	18.7567	18.8433	9.1	0.62712	0.37288
comp184107_c0	comp162524_c0	1	10.76	155.23	8.91333	12.6767	11.5767	22.23	19.68	4.81667	0.626701	0.373299
comp196036_c0	comp168859_c0	1	9.65333	266.13	7.30333	10.49	6.19	6.61	4.49333	3.17333	0.626143	0.373857
comp185927_c0	comp156979_c0	1	22.15	303.48	15.02	24.3533	6.15667	20.6833	18.63	3.2	0.625532	0.374468
comp192604_c0	comp163164_c0	1	13.4567	485.673	14.9933	11.81	16.0967	17.6033	15.3367	11.2567	0.625074	0.374926
comp141619_c0	comp174292_c0	1	9.64667	122.61	13.6533	11.19	5.45	12.49	12.1867	5.84	0.62476	0.37524
comp179401_c0	comp157409_c0	1	20.7167	144.947	16.0333	16.7167	5.80667	16.6867	15.0767	1.74667	0.624713	0.375287
comp185500_c0	comp156515_c0	1	8.3	133.503	7.12667	7	19.0033	22.0267	17.2233	8.80667	0.6244	0.3756
comp177670_c0	comp145374_c0	1	9.54667	90.01	8.08	8.03333	15.2367	16.5733	11.9467	7.22667	0.624324	0.375676
comp133448_c0	comp60960_c0	1	115.797	80.99	33.8033	11.4467	40.32	4.66333	17.17	9.93667	0.623255	0.376745
comp193416_c0	comp165687_c0	1	11.2033	315.033	12.48	13.2033	16.4567	25.9733	24.4	11.3267	0.622501	0.377499
comp167162_c0	comp143003_c0	1	7.02	350.783	16.9567	25.9733	0.286667	64.2833	59.82	5.09667	0.621869	0.378131
comp196013_c0	comp168786_c0	1	18.3933	440.363	15.0333	21.3733	8.09333	8.79333	6.55667	4.39	0.621856	0.378144
comp196116_c0	comp166028_c0	1	5.31333	130.597	9.26667	14.46	14.48	18.66	15.7533	8.14	0.621686	0.378314
comp173328_c0	comp62864_c0	1	110.237	94.8667	6.88	2.53	40.12	10.6133	18.42	2.81667	0.621529	0.378471
comp171689_c0	comp150025_c1	1	83.69	95.1833	7.84333	6.53667	26.1733	11.6267	8.99333	8.89667	0.621426	0.378574
comp194455_c0	comp165771_c0	1	21.4	300.763	17.36	18.97	14.4533	16.6567	13.01	6.76	0.620618	0.379382
comp179939_c0	comp144181_c0	1	10.87	92.0967	8.69333	11.5133	7.78	19.19	17.0767	2.56667	0.619264	0.380736
comp195479_c0	comp167631_c1	1	8.96333	497.793	3.53	11.3833	19.1233	19.6933	13.9933	12.42	0.619101	0.380899
comp185071_c0	comp154127_c0	1	6.63667	596.71	11.53	11.5933	14.8167	22.2933	21.1933	10.9433	0.618686	0.381314
comp191862_c0	comp163777_c0	1	54.1	50.6233	7.44667	7.47333	29.6067	5.35	7.06667	3.57333	0.617738	0.382262
comp191916_c0	comp167518_c1	1	27.2467	516.927	39.5167	54.5933	2.41333	13.0067	11.3333	8.71	0.617143	0.382857
comp188302_c3	comp163481_c0	1	20.46	173.54	9.74333	17.51	4.78	8.42333	7.88	4.31	0.61689	0.38311
comp176423_c0	comp159736_c0	1	8.49667	201.67	7.54333	7.77	6.39333	10.4033	9.24	2.42333	0.616639	0.383361
comp187104_c0	comp163291_c0	1	8.41	204.36	7.99	10.75	12.8533	14.6833	12.31	7.64	0.6157	0.3843
comp192145_c0	comp164560_c0	1	7.8	180.1	6.17667	7.29	11.02	11.3133	7.55	6.71	0.615653	0.384347
comp182715_c0	comp162396_c0	1	15.5733	153.607	20.4533	21.81	0.54	19.1933	18.2633	0.36	0.615398	0.384602
comp181907_c0	comp164285_c0	1	36.8	158.297	11.8833	8.97667	2.72667	4.66	4.31667	2.83333	0.61467	0.38533
comp184052_c0	comp164112_c0	1	28.6233	129.283	20.69	24.5667	1.71667	10.9867	9.72333	0.96	0.614462	0.385538
comp192553_c0	comp165829_c0	1	7.28333	250.13	6.96667	11.3767	17.23	20.14	16.0367	8.48333	0.613539	0.386461
comp185790_c0	comp155986_c0	1	16.9633	110.24	11.0333	7.39	18.9967	28.88	27.95	14.8833	0.613288	0.386712
comp186317_c0	comp154002_c0	1	5.99667	122.843	8.91667	9.01667	23.3833	30.4167	28.55	16.7833	0.612881	0.387119
comp192338_c1	comp166024_c2	1	11.9767	301.09	20.6433	17.6367	19.1833	19.89	13.37	12.0133	0.611981	0.388019
comp196238_c0	comp168820_c0	1	12.83	2252.63	14.2967	17.44	2.09667	4.2	4.07333	2.38333	0.611647	0.388353
comp185182_c0	comp162757_c0	1	18.4367	666.957	21.4433	13.32	2.10667	8.2	4.37333	7.57	0.611572	0.388428
comp184333_c0	comp156375_c0	1	12.2	452.773	16.68	14.51	0.123333	14.6833	13.9867	1.04333	0.611398	0.388602
comp171915_c1	comp141361_c0	1	14.8833	68.2467	7.45333	7.37	9.70667	30.2833	19.0533	25.1633	0.611071	0.388929
comp175221_c0	comp150974_c1	1	12.3933	460.867	12.5733	19.33	11.5867	13.2367	10.63	6.11	0.610711	0.389289
comp196654_c0	comp167114_c0	1	21.81	400.827	6.43333	6.12333	15.2233	34.2967	32.4167	10.0833	0.610324	0.389676
comp189075_c2	comp163439_c0	1	62.24	726.257	44.0567	46.6867	3.30667	14.0767	13.23	4.74667	0.610049	0.389951
comp190354_c0	comp168029_c0	1	6.69	293.98	10.9067	13.2933	13.45	14.1633	9.24667	7.07	0.60994	0.39006
comp191653_c0	comp166755_c0	1	41.5167	648.647	2.72	19.1933	0.43	35.3	23.26	25.2567	0.609847	0.390153
comp171807_c0	comp129246_c0	1	116.777	90.7767	10.0033	12.8033	57.5933	2.23	11.9467	8.94667	0.609568	0.390432
comp188854_c1	comp160089_c0	1	17.8633	217.163	19.95	19.15	2.62	11.8767	11.3533	4.84	0.609503	0.390497
comp190925_c0	comp163876_c0	1	8.18333	319.313	6.33667	8.10667	14.7667	15.7767	13.7867	10.64	0.609149	0.390851
comp193740_c0	comp166964_c0	1	13.5967	380.073	12.68	11.4167	9.53333	10.49	7.05	3.37667	0.608202	0.391798
comp187638_c0	comp148848_c0	1	67.79	52.0133	3.31667	1.72667	32.82	15.1233	22.3933	8.42667	0.606824	0.393176
comp188637_c0	comp166406_c0	1	7.15	125.093	9.40667	10.16	16.4833	25.5133	23.97	10.28	0.605901	0.394099
comp196621_c0	comp169158_c0	1	15.8833	379.26	8.50667	14.7867	15.09	24.99	23.4867	9.74667	0.60551	0.39449
comp192419_c0	comp167897_c1	1	7.87	94.4	5.33333	8.92	15.1633	15.66	7.78667	6.01	0.605023	0.394977
comp191941_c0	comp167081_c0	1	11.3	280.103	12.6767	11.1	7.06667	13.1567	12.59	4.32	0.604507	0.395493
comp194851_c0	comp165196_c1	1	7.55333	215.41	9.32667	8.77333	10.29	17.88	17.1633	6.90667	0.604286	0.395714
comp194665_c0	comp167921_c0	1	7.55333	223.1	8.41667	14.52	11.0467	11.84	8.91	6.33667	0.602442	0.397558
comp187359_c0	comp157145_c0	1	19.59	349.85	13.7433	22.7533	5.05333	26.66	25.11	4.55	0.601979	0.398021
comp193982_c0	comp167504_c0	1	10.52	223.477	8.24	11.18	8.27667	26.7133	25.65	10.85	0.601212	0.398788
comp192093_c0	comp164306_c0	1	6.26667	152.99	6.67667	7.57	7.11	12.9167	12.27	4.21667	0.60095	0.39905
comp189012_c0	comp165242_c1	1	19.03	336.177	11.8833	12.9867	7.31333	7.90667	6.60333	4.45667	0.600651	0.399349
comp191037_c0	comp165093_c0	1	6.86	77.1667	6.65333	5.81	15.9567	18.8067	15.7167	7.47	0.599717	0.400283
comp181534_c0	comp167684_c2	1	13.76	100.773	13.65	15.1	12.3567	18.5267	16.08	4.24667	0.599547	0.400453
comp195068_c0	comp168922_c0	1	17.52	579.04	9.19667	14.5133	10.9833	17.9533	16.5267	5.15333	0.59943	0.40057
comp193928_c0	comp166362_c0	1	7.32667	237.53	6.67333	7.01	6.82333	9.06333	7.83333	2.84	0.599336	0.400664
comp192140_c0	comp166548_c0	1	11.56	134.487	10.96	12.1533	19.97	29.2733	27.5	12.5933	0.598834	0.401166
comp191979_c1	comp166304_c1	1	6.16667	463.9	12.8633	11.2267	9.82	24.32	23.8233	13.3433	0.597011	0.402989
comp182469_c0	comp145583_c0	1	8.70333	169.42	9.76	8.57667	7.25	11.6433	11.4333	5.95333	0.596806	0.403194
comp187105_c0	comp162500_c0	1	21.32	274.96	14.4967	17.5267	10.3633	11.59	10.2233	6.74	0.596511	0.403489
comp190220_c0	comp159893_c0	1	6.42333	105.397	10.94	7.14333	6.27667	11.33	11.4433	5.77	0.596113	0.403887
comp194493_c0	comp150400_c0	1	11.79	623.043	9.67	12.29	17.7733	18.6533	14.4867	10.56	0.595555	0.404445
comp196463_c0	comp169243_c2	1	9.16667	203.72	7.16	7.46333	4.45667	8.90667	8.69	3.64667	0.595472	0.404528
comp193081_c0	comp168223_c0	1	4.28333	260.283	10.6467	9.99667	16.4167	33.2733	32.2433	9.31667	0.593843	0.406157
comp196191_c1	comp161854_c0	1	8.08333	150.81	6.57667	6.17667	4.53333	15.7733	15.41	4.19	0.593018	0.406982
comp190447_c0	comp159161_c0	1	14.5233	172.667	6.06	11.9633	16.3467	19.7967	17.9733	10.6367	0.592123	0.407877
comp192487_c0	comp163916_c0	1	10.6667	191.977	8.02	9.93667	7.68333	10.18	9.60667	5.21333	0.590966	0.409034
comp193589_c0	comp162393_c0	1	21.17	284.363	12	9.33667	5.74	6.72	6.43667	4.42333	0.590586	0.409414
comp191716_c0	comp167201_c0	1	9.16	190.523	10.1567	9.15	9.28667	11.23	9.97667	5.16333	0.590353	0.409647
comp153145_c0	comp142631_c0	1	52.6733	50.3767	16.57	20.5833	64.54	3.93	6.7	4.79333	0.58927	0.41073
comp186586_c0	comp159456_c0	1	14.7833	188.113	11.1033	11.7	13.89	15.28	13.14	8.43	0.589151	0.410849
comp178645_c0	comp151120_c0	1	16.2767	158.463	13.0733	23.8067	4.29667	20.76	19.1133	2.16333	0.589047	0.410953
comp183047_c0	comp157347_c1	1	13.81	369.457	17.5267	21.1633	7.84	10.8167	10.22	5.13667	0.588923	0.411077
comp191093_c0	comp166292_c0	1	7.6	231.007	11.5233	16.46	8.95	24.9967	24.5133	7.45	0.588683	0.411317
comp189716_c0	comp159021_c0	1	7.11667	291.963	5.83333	6.65333	15.7567	16.85	12.7267	7.81333	0.58806	0.41194
comp185954_c0	comp166702_c0	1	3.95333	136.01	8.88667	9.98	13.17	16.7733	14.2733	5.87667	0.587224	0.412776
comp187693_c0	comp166023_c0	1	10.73	129.353	8.25	11.3933	11.7633	20.8433	19.2667	5.04	0.587065	0.412935
comp187576_c1	comp168235_c0	1	43.5967	542.503	88.01	76.1033	1.06	4.61333	4.81667	1.86333	0.586975	0.413025
comp187964_c0	comp149531_c0	1	15.87	299.277	9.44333	8.96333	1.98667	31.83	30.66	6.93667	0.586824	0.413176
comp192335_c0	comp168689_c1	1	10.7033	233.73	11.27	14.55	13.2433	22.19	21.6867	10.3933	0.586701	0.413299
comp196050_c0	comp167740_c0	1	14.1467	948.847	11.48	13.7833	10.15	10.72	9.24333	6.98667	0.58635	0.41365
comp194496_c0	comp166730_c1	1	12.8733	298.6	12.3767	20.5733	5.71	7.63667	6.43333	2.11667	0.58582	0.41418
comp196282_c0	comp167727_c0	1	38.4867	191.107	24.6633	35.5667	3.58333	7	6.62	3.62	0.585287	0.414713
comp186432_c0	comp157844_c1	1	16.3633	323.707	7.44333	11.3367	5.15667	16.8433	16.33	3.83	0.585224	0.414776
comp180365_c0	comp155003_c0	1	13.8	200.447	10.98	13.8633	3.18	26.49	25.7433	2.85667	0.584255	0.415745
comp184980_c0	comp159437_c1	1	9.00667	175.51	14.1667	9.08	13.0067	18.2567	16.32	4.1	0.584242	0.415758
comp186408_c1	comp148595_c0	1	11.5633	444.763	11.2967	9.26	2.01	17.0467	16.91	0.816667	0.583343	0.416657
comp195567_c0	comp168489_c0	1	24.3067	238.453	23.5467	15.3467	5.43667	6.83667	6.4	3.05	0.582736	0.417264
comp180080_c0	comp124868_c0	1	151.507	143.527	8.02333	4.58333	48.2333	1.34	3.11	2.84667	0.58241	0.41759
comp186307_c1	comp161262_c0	1	15.5	264.62	10.45	14.4233	11.4867	11.4633	7.98	8.41333	0.581243	0.418757
comp193077_c0	comp164432_c0	1	8	185.483	7.49	14.3433	19.2967	21.3067	16.6567	10.0067	0.581119	0.418881
comp194945_c1	comp167484_c0	1	29.42	648.953	18.5833	25.98	7.75	13.1867	12.87	5.69	0.580713	0.419287
comp194781_c0	comp168625_c0	1	10.05	299.747	8.23	14.3533	13.61	18.3133	15.4467	4.37667	0.580592	0.419408
comp181251_c0	comp152780_c0	1	4.94667	122.617	8.17667	10.74	13.2133	13.54	9.09333	8.22333	0.579607	0.420393
comp190261_c0	comp158416_c0	1	18.3033	237.317	7.06333	11.1867	20.7233	21.0433	14.9367	10.2367	0.578955	0.421045
comp196206_c0	comp168912_c0	1	11.2067	151.007	8.05667	10.5533	16.46	51.7533	50.09	6.76333	0.578264	0.421736
comp194845_c0	comp165501_c0	1	3.76	419.653	7.70667	5.91667	4.00333	13.9667	14.0533	4.06667	0.577677	0.422323
comp193184_c0	comp167545_c0	1	9.08667	296.357	6.18	8.31333	10.1267	21.3	20.6567	4.85333	0.57695	0.42305
comp187156_c0	comp163451_c0	1	4.49667	130.97	8.48	15.7133	17.6267	20.11	17.6667	12.0367	0.576771	0.423229
comp191553_c0	comp161959_c0	1	25.46	49.59	12.2067	12.68	24.6233	22.4133	19.7633	14.41	0.576649	0.423351
comp194574_c1	comp165637_c1	1	10.0333	455.593	10.7467	12.0467	8.51333	14.29	13.76	4.55	0.576626	0.423374
comp193371_c0	comp165114_c0	1	10.6	267.2	11.2733	25.0167	21.7233	28.6167	23.71	8.46	0.576575	0.423425
comp176914_c0	comp141329_c1	1	24.26	169.283	15.6667	20.2967	3.77333	12.8367	12.21	1.59	0.57622	0.42378
comp196222_c0	comp168879_c0	1	12.6067	397.75	20.69	21.24	2.25	12.3167	12.43	1.22	0.576118	0.423882
comp155262_c0	comp141173_c0	1	25.95	97.35	56.5267	81.4867	0.13	17.2333	14.08	2.18667	0.575675	0.424325
comp195455_c0	comp168291_c1	1	19.66	880.533	20.1467	24.03	12.59	17.1467	15.9467	6.78667	0.57556	0.42444
comp187599_c0	comp147332_c0	1	25.9467	253.363	14.3267	17.1567	20.2633	19.77	11.3767	9.75333	0.5753	0.4247
comp193449_c0	comp166122_c0	1	10.8133	274.273	12.0667	15.9667	9.87333	17.55	17.5233	9.69	0.575012	0.424988
comp194625_c0	comp163390_c0	1	7.51	268.487	6.95333	6.54667	20.9633	20.8967	11.7633	10.9067	0.574511	0.425489
comp196589_c0	comp168957_c0	1	3.43	1278.1	12.1833	8.80667	4.07333	27.4133	26.6633	12.8733	0.573828	0.426172
comp192797_c0	comp159782_c0	1	13.2567	155.25	17.32	17.6167	16.08	16.25	11.23	11.7333	0.573492	0.426508
comp176843_c0	comp155859_c0	1	23.2167	204.58	20.79	29.0167	2.18	26.1333	25.3633	2.10667	0.573173	0.426827
comp187775_c1	comp161464_c0	1	21.2367	178.687	8.97667	11.9867	8.98	8.64333	5.21	4.48667	0.571886	0.428114
comp192069_c0	comp158932_c0	1	12.1967	218.727	12.5167	12.8767	1.07333	9.41333	9.38333	2.92	0.571265	0.428735
comp192550_c0	comp166915_c0	1	10.01	268.217	10.01	12.71	16.0733	21.98	20.7167	9.41667	0.571088	0.428912
comp192283_c0	comp167915_c0	1	3.19	316.467	10.1433	8.1	3.53	12.7833	11.4267	9.76667	0.571034	0.428966
comp169430_c0	comp145359_c0	1	6.17667	152.057	15.2667	24.5	6.34	32.68	32.2767	2.76333	0.569606	0.430394
comp196166_c0	comp169078_c0	1	7.28333	165.273	8.58	6.83667	17.1	20.23	16.3767	5.56	0.569507	0.430493
comp191040_c4	comp168442_c0	1	46.0467	196.357	22.48	23.8133	4.97	9.25667	8.91	4.37	0.569273	0.430727
comp193008_c0	comp167681_c0	1	9.06667	689.927	7.76667	7.49667	5.22667	11.8867	11.9667	4.55333	0.569008	0.430992
comp188800_c0	comp163758_c0	1	8.14667	214.9	8.85333	10.5267	10.21	13.1367	12.1	5.62667	0.568758	0.431242
comp192900_c0	comp168193_c0	1	11.0733	210.933	5.62	7.09333	16.86	16.6	8.81333	6.38667	0.567734	0.432266
comp179385_c1	comp147537_c0	1	16.12	571.763	13.8267	27.8733	9.89	16.9567	16.8767	8.86	0.567676	0.432324
comp186415_c0	comp151780_c0	1	17.84	168.12	17.9333	18.46	9.09333	19.9567	20.12	9.84	0.566735	0.433265
comp187107_c0	comp157569_c0	1	12.7067	467.297	10.8367	21.4867	11.9433	18.8133	17.0867	3.73333	0.566636	0.433364
comp177124_c0	comp150236_c0	1	4.91667	37.9167	19.2833	16.6	4.97667	14.4367	4.96667	16.04	0.56639	0.43361
comp182518_c0	comp152064_c0	1	12.6367	145.957	5.96667	8.00667	10.63	10.5633	6.74667	4.35667	0.566149	0.433851
comp182904_c0	comp152704_c0	1	34.97	140.25	10.9467	12.7067	9.65	9.09667	6.50667	2.76333	0.565058	0.434942
comp194729_c0	comp168066_c0	1	7.84667	413.34	8.17333	9.65	6.52667	12.4767	12.4533	4.45	0.565038	0.434962
comp191176_c0	comp167479_c0	1	10.37	184.79	8.77333	9.48	10.0667	10.93	9.04333	5.30333	0.56503	0.43497
comp188305_c0	comp152778_c0	1	4.05	93.61	9.73333	6.58333	19.07	20.29	12.7233	5.97333	0.564889	0.435111
comp195770_c1	comp166723_c1	1	7.83333	86.9433	20.3	13.0333	6.32667	19.99	21.9633	12.4933	0.564765	0.435235
comp191563_c0	comp158388_c0	1	7.74	211.633	7.65	5.88667	6.17333	8.47	8.49	6.68667	0.564754	0.435246
comp156038_c0	comp150111_c0	1	13.7033	116.537	37.8533	54.7	11.6933	21.4467	17.4033	6.14	0.564507	0.435493
comp186922_c0	comp162517_c0	1	12.3733	138.367	17.2233	7.04	8.59333	16.1067	16.8233	3.83667	0.564233	0.435767
comp180606_c0	comp161790_c0	1	19.5333	246.017	13.52	12.6133	2.24667	13.73	13.83	0.38	0.563402	0.436598
comp109316_c0	comp60214_c0	1	11.4667	116.267	29.4067	47.2667	7.54333	13.2033	11.9967	5.57667	0.563237	0.436763
comp196444_c0	comp167652_c0	1	10.5967	556.263	13.0067	14.5733	6.32667	12.0667	12.0667	3.97333	0.560506	0.439494
comp184391_c0	comp151316_c2	1	15.3267	117.93	15.9167	6.88667	6.77667	12.13	12.7333	4.91	0.560359	0.439641
comp195111_c0	comp168613_c1	1	17.09	411.93	15.9833	14.63	17.0833	21.1533	19.78	9.99333	0.559996	0.440004
comp182435_c0	comp166986_c0	1	0.0933333	718.1	17.9267	11.16	4.06333	23.4267	24.47	4.6	0.559991	0.440009
comp195960_c0	comp168039_c0	1	14.9133	570.263	12.9267	14.4767	4.09667	13.6067	13.86	3.22	0.559246	0.440754
comp196352_c0	comp168662_c0	1	25.14	1483.47	31.76	21.8767	10.34	11.89	9.91	4.19	0.558605	0.441395
comp194102_c0	comp167873_c0	1	7.01	202.877	6.45	11.24	11.3833	12.4967	10.3267	6.05	0.557942	0.442058
comp196544_c0	comp169119_c0	1	5.4	155.21	6.68667	9.70667	16.11	19.12	16.8633	8.60667	0.557827	0.442173
comp86680_c0	comp181062_c0	1	17.57	40.55	11.02	15.6733	19.33	18.73	13.53	9.68333	0.557372	0.442628
comp183944_c0	comp158182_c0	1	18.7467	393.613	12.9367	16.7967	3.35	12.5267	12.41	6.15	0.557094	0.442906
comp182504_c0	comp162193_c1	1	16.9233	224.983	6.14	14.1267	26.87	29.0667	22.89	11.86	0.556515	0.443485
comp188839_c1	comp162460_c0	1	14.2667	186.777	11.0267	15.22	16.53	18.7267	16.8333	10.2567	0.556099	0.443901
comp183403_c0	comp166841_c1	1	57.05	53.65	5.99667	30.7	141.793	2.65667	4.38333	25.6167	0.555986	0.444014
comp196744_c0	comp169316_c0	1	9.58667	149.597	16.98	17.1167	4.52	9.09667	5.21667	9.44	0.554945	0.445055
comp180475_c0	comp156700_c0	1	12.3033	65.0567	14.9533	32.66	2.27667	61.3067	47.98	1.46667	0.554461	0.445539
comp192868_c0	comp168297_c0	1	9.33667	225.727	11.46	11.88	11.8833	27.73	28.3833	9.16	0.554332	0.445668
comp188058_c0	comp162073_c0	1	21.2233	278.75	29.0833	28.5833	9.18333	13.1067	12.7833	5.49	0.554131	0.445869
comp193575_c0	comp165978_c0	1	13.4533	423.163	8.55333	10.5833	11.0533	11.0367	8.8	7.54	0.554007	0.445993
comp193358_c1	comp163504_c0	1	12.55	410.417	21.21	11.74	13.0833	21.7933	22.4533	12.04	0.553459	0.446541
comp196104_c0	comp167123_c0	1	10.3767	570.633	5.44667	8.1	12.14	22.0033	22.16	8.35667	0.551281	0.448719
comp196146_c0	comp167933_c1	1	7.97	196.787	5.31667	9.07333	10.2433	11.0067	9.69333	6.62	0.551185	0.448815
comp186203_c0	comp161196_c0	1	10.01	113.717	11.6067	15.43	16.4767	19.0567	15.9167	8.03	0.550358	0.449642
comp188116_c0	comp162699_c0	1	20.9367	65.2867	7.07	15.0433	15	12.1	3.85	3.45333	0.550053	0.449947
comp188084_c0	comp166871_c0	1	5.67	93.9033	12.66	14.8967	15.2833	33.8033	35.2833	14.17	0.549857	0.450143
comp188416_c0	comp165691_c0	1	2.92667	382.213	14.51	9.34667	2.88667	11.1967	11.8533	1.61667	0.549552	0.450448
comp191310_c0	comp166128_c1	1	6.73333	503.67	25.1633	12.7167	17.88	20.6767	19.1067	10.6333	0.548846	0.451154
comp189158_c0	comp165553_c0	1	6.85333	157.977	12.6633	8.45	13.0733	17.6867	17.8367	9.67333	0.548786	0.451214
comp175111_c0	comp150060_c0	1	5.50333	74.24	6.92	10.7667	14	27.41	26.9133	8.56333	0.548682	0.451318
comp189283_c0	comp161120_c0	1	10.7267	320.9	8	4.91333	4.50333	24.4233	25.25	7.27	0.547817	0.452183
comp189104_c0	comp167643_c0	1	6.42667	219.827	14.16	14.3033	7.52333	14.93	15.0733	3.35333	0.54749	0.45251
comp195076_c0	comp168298_c0	1	10.86	340.61	3.37667	8.23667	22.73	23.4933	13.96	3.69667	0.54656	0.45344
comp192780_c0	comp166790_c0	1	9.68	199.267	10.3267	15.1467	7.42333	10.75	10.4333	4.54	0.546373	0.453627
comp191701_c0	comp163380_c0	1	7.77	93.05	11.84	10.4433	5.93667	13.2	13.7533	2.92	0.546033	0.453967
comp158347_c0	comp128914_c0	1	30.1633	226.53	36.02	47.0233	1.98667	34.6333	35.9467	4.33	0.544362	0.455638
comp177760_c0	comp166400_c0	1	6.37667	150.467	30.2933	17.79	5.35333	6.65333	5.67667	1.30667	0.544106	0.455894
comp182273_c0	comp163523_c0	1	6.77667	90.54	11.4033	14.7467	14.8	16.6933	13.87	8.24	0.54399	0.45601
comp185639_c0	comp160343_c0	1	10.1067	395.103	16.17	17.8167	8.19	15.3667	15.82	6.94333	0.543737	0.456263
comp191741_c0	comp166794_c0	1	5.36	269.513	9.80333	12.03	13.7933	25.1267	25.46	8.61333	0.543312	0.456688
comp183018_c0	comp159129_c0	1	9.50333	104.41	6.37667	6.27667	11.5167	13.5033	12.82	7.39333	0.542564	0.457436
comp186119_c0	comp157508_c0	1	32.6367	101.233	16.44	22.4533	24.9633	21.81	12.2867	7.98333	0.54231	0.45769
comp188526_c0	comp163229_c0	1	5.79667	110.177	9.27667	6.82	3.83	12.65	9.93	11.6533	0.541936	0.458064
comp196417_c0	comp167190_c0	1	4.05	322.643	4.46333	5.54	12.6067	23.6933	24.2767	9.49333	0.541775	0.458225
comp191384_c1	comp165148_c0	1	10.34	214.213	10.8367	7.63333	4.85	12.5867	13.0033	6.47667	0.541534	0.458466
comp188169_c0	comp160731_c0	1	4.51667	262.6	13.4867	14.3433	4.92333	8.84333	6.70333	8.95667	0.540869	0.459131
comp193672_c0	comp165932_c0	1	8.96667	354.817	7.27667	8.06	15.6867	18.0533	16.9133	10.09	0.540812	0.459188
comp190989_c0	comp161027_c0	1	14.6033	407.95	8.59667	9.42667	8.70667	8.79667	7.74	6.44	0.540612	0.459388
comp192264_c0	comp162707_c0	1	7.88667	244.433	6.63667	9.85667	7.28667	8.35333	7.29667	3.58	0.540362	0.459638
comp184270_c0	comp163893_c0	1	14.3633	106.483	11.9033	13.1467	16.7	32.1833	32.76	14.24	0.540227	0.459773
comp189074_c0	comp160897_c0	1	5.97333	231.26	9.41333	9.03	2.76667	11.74	12.13	5.61	0.539685	0.460315
comp147780_c0	comp140664_c1	1	32.0267	119.037	32.0833	31.2867	5.82	13.8867	14.3367	2.07333	0.539159	0.460841
comp193574_c0	comp167700_c0	1	9.75667	281.037	7.71667	11.6767	10.1133	10.0767	6.60333	4.41667	0.539012	0.460988
comp192922_c1	comp162478_c0	1	28.5767	283.08	21.5733	25.3667	1.76	4.12333	4.21667	1.62	0.538859	0.461141
comp174360_c0	comp151457_c0	1	6.31667	163.4	8.05333	12.6233	11.51	11.76	9.14	6.95	0.538838	0.461162
comp190595_c0	comp165404_c0	1	4.79667	160.677	7.40667	8.61667	9.05	11.5933	10.5367	3.79	0.538594	0.461406
comp192112_c0	comp164415_c0	1	10.3067	198.587	9.63333	12.38	10.88	10.6267	6.68	6.43667	0.538055	0.461945
comp186215_c0	comp167534_c0	1	10.06	230.073	15.0133	11.0267	6.42333	9.98	10.2633	4.75333	0.538028	0.461972
comp177992_c0	comp154072_c0	1	10.0867	576.95	14.4133	20.4833	18.7767	21.2233	18.22	9.00333	0.537301	0.462699
comp196730_c0	comp168546_c0	1	11.8633	494.987	12.6967	12.5233	20.1133	20.8633	16.4	9.86333	0.536906	0.463094
comp187750_c0	comp164592_c1	1	15.7267	322.543	19.4267	17.89	3.62333	4.23667	4.08	2.52	0.536352	0.463648
comp189909_c0	comp158794_c0	1	11.6033	215.007	13	14.47	12.9067	13.7833	12.1967	8.24	0.535862	0.464138
comp185898_c0	comp158734_c0	1	11.41	62.2267	12.54	14.34	18.1167	30.7	30.88	12.57	0.535433	0.464567
comp194785_c1	comp166038_c0	1	8.86	131.653	7.76667	9.23667	20.7533	39.5733	39.8267	9.28667	0.534399	0.465601
comp187870_c0	comp161020_c0	1	22.23	178.067	10.7833	19.68	15.8733	17.1467	13.6633	6.46667	0.534145	0.465855
comp180821_c0	comp158356_c0	1	12.3033	110.397	10.9667	18.2767	8.98	14.91	14.15	4.43333	0.534122	0.465878
comp196722_c0	comp168902_c0	1	13.31	1383.4	16.15	13.7133	6.16	6.38333	5.84333	4.60333	0.533967	0.466033
comp184870_c0	comp152798_c0	1	7.56667	229.093	6.66333	8.95667	11.3167	12.2167	10.9433	7.16	0.533728	0.466272
comp182475_c0	comp145408_c0	1	38.9133	455.78	29.9967	27.2667	0.346667	14.4233	15.3967	0.19	0.532583	0.467417
comp195871_c0	comp164542_c0	1	26.9733	898.453	25.0133	31.6233	3.96	17.3767	18.3733	2.7	0.531972	0.468028
comp169417_c0	comp158654_c0	1	94.3433	1557.12	101.367	121.22	5.91667	5.66667	1.67667	1.15	0.53177	0.46823
comp196377_c0	comp168470_c1	1	7.08333	280.49	7.32333	5.48	5.80333	9.42333	9.73333	4.81	0.531436	0.468564
comp190168_c0	comp165353_c0	1	8.56333	178.827	8.66333	11.13	8.96667	15.58	15.71	4.93	0.531274	0.468726
comp186627_c0	comp140700_c0	1	10.0933	265.63	15.18	11.7467	14.88	17.48	17.7533	14.1	0.530193	0.469807
comp188164_c0	comp155241_c0	1	8.03	190.817	4.05	5.43	17.1033	30.8867	31.5267	10.7267	0.529641	0.470359
comp193585_c0	comp165652_c0	1	7.3	171.253	9.30667	6.91	12.16	12.5167	11.25	8.67	0.529379	0.470621
comp179612_c1	comp161828_c0	1	12.52	394.59	12.18	16.4433	19.5533	22.6467	19.93	8.78667	0.527178	0.472822
comp193105_c0	comp165434_c0	1	7.42667	484.593	6.76667	4.79	17.1867	30.9	32.11	12.58	0.526595	0.473405
comp183473_c0	comp165048_c0	1	13.86	152.88	12.1867	13.0567	13.62	14.5533	13.5433	9.70333	0.526373	0.473627
comp192380_c0	comp162986_c0	1	11.7433	204.967	12.7667	18.8733	11	11.5933	7.55667	2.75	0.526364	0.473636
comp192740_c1	comp163348_c0	1	14.3167	329.973	8.08	9.51667	5.22	8.27333	8.44333	3.69	0.52601	0.47399
comp183048_c0	comp143560_c0	1	7.46	80.6333	8.41	5.89667	10.8067	12.9167	12.5167	6.18667	0.523202	0.476798
comp194611_c0	comp164573_c0	1	8.00333	336.063	5.77333	9.15667	4.67333	10.0333	10.4567	3.06333	0.522859	0.477141
comp182446_c0	comp157415_c0	1	12.4033	122.127	6.78333	11.6667	5.60333	8.15333	8.23	5.19667	0.522024	0.477976
comp193336_c0	comp164641_c0	1	9.19667	122.053	7.9	10.77	24.0567	31.89	31.49	16.3433	0.521976	0.478024
comp190130_c0	comp160552_c0	1	10.9733	347.207	14.5667	17.33	16.66	22.35	21.6033	8.38	0.521569	0.478431
comp193845_c0	comp167572_c0	1	17.6333	382.923	10.6133	10.56	19.6033	23.8733	23.0533	11.7167	0.52154	0.47846
comp181622_c0	comp151336_c0	1	15.82	670.307	20.5767	15.1033	9.52667	12.1933	11.9133	5.35333	0.520931	0.479069
comp195398_c0	comp158786_c0	1	5.02	140.177	13.3133	6.18	5.79667	16.3667	18.0467	8.21	0.520652	0.479348
comp188405_c0	comp162024_c0	1	8.38667	120.003	12.99	11.88	19.2	21.1367	18.18	9.34667	0.520345	0.479655
comp195089_c0	comp169030_c0	1	6.41667	317.26	4.53	5.81333	9.54667	14.0233	14.2767	6.63667	0.520332	0.479668
comp195695_c0	comp167692_c0	1	19.27	943.597	17.64	19.8733	4.63	4.56667	3.17	2.06667	0.519539	0.480461
comp190106_c1	comp166687_c0	1	8.77	218.243	14.3833	14.5267	2.27	7.58667	8.16	3.30667	0.519185	0.480815
comp191042_c0	comp167041_c0	1	15.17	326.01	11.0433	13.7233	12.36	16.33	16.43	9.13333	0.519144	0.480856
comp194803_c0	comp167990_c1	1	62.2667	525.383	35.6267	37.2167	6.31333	6.04667	4.19	2.48667	0.518921	0.481079
comp183710_c0	comp161764_c0	1	14.4767	90.4933	14.2167	10.0067	11.2267	10.7133	7.42667	4.76333	0.518879	0.481121
comp194778_c0	comp165926_c0	1	7.18667	196.343	3.98333	5.32	11.2033	10.82	7.71333	6.59	0.51743	0.48257
comp189826_c0	comp129587_c0	1	14.52	153.583	11.93	15.8233	7.08	19.0233	19.91	6.64	0.517101	0.482899
comp191801_c0	comp162543_c0	1	8.91	188.717	8.39667	11.5767	13.1333	18.11	17.7933	7.19333	0.515982	0.484018
comp187723_c0	comp165470_c0	1	5.68	285.503	7.52333	7.17	7.23667	9.69667	9.99	6.80667	0.515674	0.484326
comp184951_c0	comp145176_c0	1	5.94	313.603	3.37333	8.60333	10.5067	31.02	32.7233	13.1767	0.515488	0.484512
comp174721_c0	comp122372_c0	1	190.053	200.003	7.87	7.20667	110.817	1.90667	9.87	2.42	0.513711	0.486289
comp192099_c0	comp168644_c0	1	10.5167	126.12	11.4667	12.7433	21.9833	24.6	21.8767	11.2067	0.513098	0.486902
comp92598_c0	comp169629_c0	1	56.2233	1882.13	471.153	113.103	0.716667	2.53	1.57667	2.58333	0.51306	0.48694
comp195146_c0	comp159905_c0	1	12.2067	122.673	7.04667	6.77	10.4633	53.4467	56.03	18.0367	0.512867	0.487133
comp193408_c0	comp166519_c0	1	15.0667	129.437	10.3367	21.8767	5.97667	7.13667	6.13	2.8	0.511819	0.488181
comp177936_c0	comp165972_c0	1	9.76	200.903	12.39	14.7867	11.55	15.7433	15.6667	6.92	0.511718	0.488282
comp195556_c1	comp167471_c1	1	6.60667	173.373	6.80333	7.25	23.7467	22.86	15.29	14.64	0.51157	0.48843
comp165931_c0	comp142640_c0	1	17.02	127.633	19.13	31.2733	13.4467	22.6533	21.79	7.63	0.510469	0.489531
comp176457_c0	comp154311_c1	1	12.7033	445.46	15.09	9.39667	4.77	31.04	33.21	13.4333	0.509929	0.490071
comp191544_c0	comp152928_c0	1	30.72	739.963	23.3567	28.7033	10.7833	12.3133	11.7667	6.97	0.509821	0.490179
comp182666_c0	comp160387_c0	1	2.41	658.063	33.0567	11.52	2.69333	26.72	30.4567	8.25	0.508807	0.491193
comp180125_c0	comp160125_c0	1	40.2533	42.0233	9.67667	17.7333	18.8433	12.6233	12.23	13.8	0.508317	0.491683
comp189360_c0	comp159214_c0	1	11.7667	350.627	5.78667	11.31	12.08	20.6667	21.5267	9.80333	0.507791	0.492209
comp187888_c0	comp164030_c0	1	11.7767	204.723	8.76	13.9433	21.76	23.3133	20.5433	12.3967	0.507384	0.492616
comp181762_c0	comp150327_c0	1	6.85667	1016.23	6.47	12.6967	4.53	25.2433	27.6367	6.06	0.507283	0.492717
comp194443_c0	comp167403_c2	1	20.7833	338.553	17.5767	17.69	6.67667	8.19667	8	3.87333	0.50638	0.49362
comp180131_c0	comp158068_c0	1	17.4667	281.08	30.38	20.6567	5.58667	12.56	13.3233	8.61	0.506232	0.493768
comp191138_c0	comp167269_c0	1	12.61	485.703	13.2567	14.27	9.79	10.2333	9.59	7.27333	0.506108	0.493892
comp191948_c0	comp163512_c0	1	15.08	171.877	12.6367	13.68	12	20.81	21.7033	7.44667	0.505722	0.494278
comp184053_c0	comp156110_c0	1	10.8433	382.697	7.9	9.67	9.23667	16.2933	16.72	2.97667	0.50569	0.49431
comp186739_c0	comp162930_c1	1	14.3667	551.333	11.7633	16.3467	16.1967	17	15.2467	10.19	0.505108	0.494892
comp193694_c0	comp168696_c0	1	6.9	397.423	7.82333	8.71667	13.77	15.16	13.82	7.64333	0.504622	0.495378
comp188796_c0	comp163829_c0	1	12.8067	148.04	25.36	25.2367	13.4367	19.2533	18.69	4.68667	0.504448	0.495552
comp196617_c0	comp166152_c0	1	17.6633	431.257	10.9533	19.7267	18.3933	19.1133	16.2367	9.99	0.503753	0.496247
comp189737_c0	comp164012_c0	1	5.50333	290.577	6.08333	12.0667	10.6933	12.87	12.1967	5.91	0.503574	0.496426
comp195644_c0	comp168380_c0	1	7.57667	149.92	23.37	42.71	12.0767	17.7367	15.06	5.12333	0.502563	0.497437
comp190580_c0	comp156744_c0	1	16.79	632.97	17.14	13.6167	14.67	14.6033	12.5667	10.03	0.502157	0.497843
comp180068_c0	comp151116_c0	1	14.5333	195.36	12.8567	13.69	20.52	28.2767	27.95	8.9	0.501653	0.498347
comp190457_c1	comp163999_c0	1	8.75667	728.92	11.2533	20.68	2.38333	5.4	5.71333	0.583333	0.500204	0.499796
comp194593_c0	comp163849_c0	1	5.55333	257.513	6.31667	11.2233	13.0333	13.3133	11.56	8.46667	0.499104	0.500896
comp191918_c0	comp166365_c0	1	8.73	183.64	3.97	7.05	22.64	27.0767	25.63	11.41	0.499002	0.500998
comp193727_c1	comp165976_c0	1	20.28	599.613	15.01	19.9067	3.91	9.91333	6.54667	10.2733	0.498863	0.501137
comp191819_c0	comp167809_c0	1	2.26	616.577	3.84	3.86667	3.58667	17.0233	18.8433	4.85333	0.498655	0.501345
comp196631_c0	comp164766_c0	1	13.5833	107.227	7.38	5.06	31.5567	30.78	26.2867	17.5667	0.498491	0.501509
comp192723_c0	comp163241_c0	1	9.62333	211.87	15.9267	10.5333	14.8933	14.43	10.43	8.4	0.498432	0.501568
comp176431_c0	comp168919_c0	1	15.5867	294.8	14.8933	17.7	17.12	15.7633	6.21667	5.41	0.498368	0.501632
comp190897_c1	comp159810_c0	1	20.4833	475.88	19.16	21.5567	8.17333	12.7133	13.3567	6.84	0.497661	0.502339
comp186216_c0	comp163359_c0	1	7.94333	212.903	6.39667	7.36	9.9	9.62	7.49333	6.09	0.497655	0.502345
comp186546_c0	comp157649_c0	1	14.3833	397.553	14.59	16.8733	14.72	18.9033	18.5633	7.6	0.497559	0.502441
comp181191_c0	comp154382_c0	1	19.3233	231.813	17.3267	27.8033	3.44333	24.5667	26.6	0.443333	0.497548	0.502452
comp185296_c1	comp159595_c0	1	11.7233	162.01	11.79	11.3767	5.97333	11.98	12.9133	4.78667	0.496989	0.503011
comp192914_c0	comp164937_c0	1	19.49	272.803	11.8233	13.2433	15.4867	16.57	15.1267	8.8	0.496378	0.503622
comp191922_c1	comp168217_c1	1	9.85667	280.003	16.1633	15.7267	18.0033	21.1833	18.4833	21.6567	0.496164	0.503836
comp186455_c1	comp165665_c1	1	15.6967	224.92	15.7067	21.07	2.51	10.4667	11.39	3.71667	0.496111	0.503889
comp193278_c0	comp167118_c0	1	10.9567	167.313	12.2067	11.5267	6.57667	7.64333	7.05667	2.82	0.495981	0.504019
comp137954_c0	comp123028_c0	1	15.8	87.8033	15.6633	22.6233	12.3333	60.7667	0.606667	77.3233	0.495828	0.504172
comp192308_c0	comp161289_c1	1	14.4967	478.717	21.12	13.32	14.8433	18.4033	18.2367	8.03	0.49526	0.50474
comp184757_c0	comp163214_c0	1	9.82	162.377	7.5	9.84667	8.74667	11.6167	11.6	4.99667	0.495228	0.504772
comp196726_c0	comp168737_c0	1	44.0267	1509.28	25.54	36.4233	7.8	10.5633	10.7667	5.09333	0.494746	0.505254
comp191554_c0	comp159826_c0	1	7.15	257.703	15.2533	11.69	6.86667	8.38	8.67667	6.54667	0.493953	0.506047
comp195472_c0	comp167574_c0	1	12.85	695.887	10.7567	6.71667	2.48333	6.73	7.36	2.78	0.492687	0.507313
comp189476_c0	comp161862_c0	1	3.62	172.403	11.55	6.83667	21.8667	21.8767	16.74	9.97	0.49228	0.50772
comp191046_c0	comp160755_c0	1	7.01	154.61	8.60667	7.13667	20.1333	21.1133	18.1933	9.63	0.492162	0.507838
comp193961_c0	comp164220_c0	1	4.18333	1148.14	15.8967	8.60333	9.39	24.4867	26.2167	14.4033	0.492019	0.507981
comp191770_c0	comp162402_c0	1	7.75	69.6733	10.79	12.4133	10.8767	10.6533	6.18667	5.21333	0.491993	0.508007
comp194335_c0	comp168522_c0	1	20.0967	669.653	23.4033	23.7233	7.2	6.67333	3.26333	2.74667	0.491262	0.508738
comp178291_c0	comp151380_c0	1	2.06667	419.647	15.3033	6.05	4.15667	31.2267	36.08	8.61333	0.491095	0.508905
comp189434_c0	comp165210_c0	1	4.36333	224.033	6.31667	8.63	9.93333	9.6	6.47667	7.26	0.490443	0.509557
comp191478_c0	comp167296_c0	1	8.73	255.29	7.14333	8.46333	23.3233	23.7967	20.3333	12.82	0.489853	0.510147
comp189599_c0	comp156310_c0	1	8.6	140.91	5.29	6.05	11.7733	15.4533	15.5967	6.86667	0.489391	0.510609
comp196424_c1	comp168471_c0	1	11.0867	468.787	7.45333	8.26	7.22667	7.61333	6.27667	2.47	0.489316	0.510684
comp192117_c0	comp167362_c0	1	8.05	219.337	10.9467	6.36667	14.2133	13.81	10.6	7.44667	0.488861	0.511139
comp193505_c0	comp168775_c0	1	14.72	123.75	14.1267	13.6967	7.45333	7.88333	4.56333	7.23667	0.488023	0.511977
comp195144_c0	comp167070_c2	1	7.91667	686.06	8.10333	10.5267	11.8133	14.6967	14.6	6.81333	0.487163	0.512837
comp186422_c1	comp162844_c0	1	2.61333	182.457	19.7467	10.0867	9.23	29.8633	34.3533	17.44	0.486476	0.513524
comp193348_c0	comp163738_c0	1	11.6233	262.16	9.73333	9.84667	12.7867	12.2033	7.99	9.09333	0.486271	0.513729
comp195438_c0	comp167781_c0	1	16.1533	360.1	12.09	14.0433	3.48333	8.56	9.37	2.83	0.486164	0.513836
comp180830_c0	comp143075_c0	1	36.7767	162.657	21.52	49.4233	3.31	39.9667	37.2567	2.71667	0.485712	0.514288
comp192840_c0	comp165543_c0	1	7.99	314.26	17.1667	19.5867	13.1167	26.6733	29.2067	9.62	0.48528	0.51472
comp192698_c0	comp159255_c0	1	17.4833	223.163	13.9767	13.1767	14.5	14.5233	12.2933	7.70333	0.484602	0.515398
comp188385_c0	comp157623_c0	1	7.37333	141.593	9.73667	7.66667	7.47667	8.19	7.98667	5.26333	0.484056	0.515944
comp192332_c0	comp163332_c0	1	10.1033	225.74	7.43667	7.18667	9.21	10.4133	9.80333	4.55333	0.483444	0.516556
comp169674_c0	comp145564_c0	1	43.1733	112.333	14.91	26.2133	19.3167	19.69	17.2067	6.94667	0.4831	0.5169
comp188206_c0	comp161070_c0	1	8.91333	182.893	7.66667	8.49333	16.6467	18.1767	16.6333	8.45333	0.482731	0.517269
comp180904_c0	comp123484_c0	1	4.86333	326.693	22.9	11.6967	0.87	7.05333	7.48667	4.78	0.482454	0.517546
comp191897_c0	comp166326_c0	1	8.85	163.137	9.74	9.81	5.43	7.93667	8.3	3.17667	0.481098	0.518902
comp183178_c0	comp145513_c0	1	5.87	371.167	17.9933	17.6667	18.77	20.3967	19.2467	12.1267	0.480975	0.519025
comp194223_c0	comp163441_c0	1	12.4967	285.93	6.08333	5.47	10.4467	15.91	16.7467	5.86	0.480288	0.519712
comp196735_c0	comp169196_c0	1	9.65667	656.69	17.6767	19.1233	7.10333	6.68333	4.05	2.93667	0.479939	0.520061
comp189761_c1	comp158578_c0	1	7.21333	153.123	9.91667	7.82333	8.17667	21.1833	23.95	7.18	0.479122	0.520878
comp191627_c0	comp152638_c0	1	9.18667	246.647	5.23333	8.63333	5.4	7.62667	7.9	3.42	0.477977	0.522023
comp192008_c0	comp168152_c0	1	8.13667	162.03	4.99333	7.55333	13.9133	18.2933	19.0033	12.8067	0.477788	0.522212
comp185826_c1	comp162166_c0	1	15.1767	317.95	23.1333	23.27	6.45667	8.09	7.69667	2.04333	0.477685	0.522315
comp194890_c0	comp168330_c0	1	20.5933	471.37	16.7467	23.4	9.78667	19.46	20.87	2.79	0.476865	0.523135
comp187623_c0	comp157748_c0	1	6.81667	140.103	7.42333	9.65333	13.9367	15.9867	15.2533	7.86333	0.476717	0.523283
comp183479_c0	comp156021_c0	1	10.14	225.067	12.0367	10.98	14.27	19.3533	19.62	5.61667	0.475174	0.524826
comp193206_c0	comp166552_c0	1	8.87667	307.273	10.0233	7.96333	8.18333	8.1	6.82667	4.72333	0.474252	0.525748
comp180249_c0	comp143193_c0	1	22.6367	107.81	59.6133	11.6767	1.40667	44.95	122.93	4.75667	0.473406	0.526594
comp194043_c0	comp165845_c0	1	8.98	283.82	5.43667	6.82667	9.84	9.92667	8.46333	5.03	0.472772	0.527228
comp165663_c0	comp142191_c0	1	139.66	162.413	5.79667	8.10667	32.69	1.43667	2.61667	1	0.472312	0.527688
comp184163_c0	comp165171_c0	1	6.7	87.9033	14.6567	19.82	5.35333	10.9933	12	3.77667	0.472239	0.527761
comp196693_c0	comp168852_c0	1	18.4633	325.527	12.1233	16.5733	14.4233	13.6	9.33	10.0833	0.471657	0.528343
comp185831_c1	comp154303_c0	1	18.9867	393.62	7.36667	11.1467	20.5033	19.4867	14.5467	9.16333	0.471495	0.528505
comp189949_c0	comp160790_c0	1	19.6633	298.463	10.3	21.66	6.01333	14.1533	15.24	2.49	0.471305	0.528695
comp183101_c0	comp165355_c0	1	3.55667	633.153	7.77667	4.10667	1.62	16.4767	19.0333	4.92	0.471131	0.528869
comp190946_c0	comp145461_c0	1	18.0767	553.967	21.1467	10.0467	5.76333	8.47	9.10667	5.21333	0.470862	0.529138
comp196346_c0	comp168950_c0	1	20.87	912.59	11.7433	16.42	6.05	6.60667	5.92333	2.33	0.470562	0.529438
comp186275_c1	comp166245_c0	1	23.9067	608.833	13.8667	13.7633	10.1933	15.5033	16.4667	5.72667	0.469974	0.530026
comp186686_c0	comp168720_c0	1	31.2567	345.673	27.3433	35.8033	11.79	13.1533	12.1433	5.80667	0.469156	0.530844
comp188253_c0	comp156125_c0	1	5.87667	273.057	10.5567	13.3567	8.92	10.86	10.8733	5.47667	0.468615	0.531385
comp185196_c0	comp156468_c0	1	9.05	251.673	7.80667	11.2067	39.2533	35.1633	14.8233	14.7833	0.466456	0.533544
comp193616_c2	comp167382_c0	1	14.1533	202.103	4.15667	5.83667	16.21	18.31	17.3067	6.53667	0.46634	0.53366
comp196021_c0	comp157117_c0	1	21.1933	269.283	6.19	12.0633	6.49	8.40667	8.7	5.36	0.465647	0.534353
comp188821_c0	comp165945_c0	1	10.0367	258.313	13.3267	12.2867	7.22333	6.84333	4.74667	3.06	0.465138	0.534862
comp192111_c0	comp166259_c0	1	9.57	291.15	10.38	9.25	18.7467	20.54	18.87	7.91667	0.465032	0.534968
comp196208_c0	comp167503_c0	1	28.5067	843.17	22.8933	21.3333	10.3867	12.2233	12.38	7.1	0.464212	0.535788
comp191699_c0	comp152588_c0	1	4.44667	241.703	6.16333	4.7	10.9	15.6	16.6733	10.4633	0.464166	0.535834
comp182742_c0	comp158140_c0	1	17.41	254.043	26.82	22.9267	5.88333	21.12	25.0767	5.78	0.463297	0.536703
comp160731_c0	comp139737_c0	1	88.7167	924.327	127.373	160.053	4.39667	6.31333	6.39333	2.01	0.462841	0.537159
comp184592_c0	comp127500_c0	1	11.92	164.42	15.1967	20.4	6.35	7.62333	6.64667	1.18667	0.462805	0.537195
comp174340_c1	comp143931_c0	1	21.8233	287.507	16.7033	15.8933	20.0367	18.4567	12.6633	8.99333	0.46162	0.53838
comp192240_c0	comp157412_c0	1	9.51667	248.263	8.3	11.2033	15.94	20.04	20.3567	9.29	0.461208	0.538792
comp193286_c2	comp161818_c0	1	16.6167	410.967	13.67	11.54	7.35	11.4333	12.4	5.61667	0.46097	0.53903
comp190904_c0	comp167695_c0	1	6.07667	133.057	8.93	10.22	13.1433	20.9533	22.64	7.86333	0.460222	0.539778
comp194269_c0	comp166918_c0	1	15.6233	260.143	13.2567	15.4033	7.83	10.1667	10.4333	4.23	0.458699	0.541301
comp196701_c0	comp169354_c0	1	6.56333	262.903	15.47	12.6867	2.80667	14.28	16.9567	5.01333	0.457817	0.542183
comp182649_c0	comp144223_c1	1	26.24	370.71	20.15	23.8167	13.3833	15.9867	15.82	6.72333	0.457712	0.542288
comp174196_c0	comp140319_c0	1	7.78333	189.277	18.9767	15.3367	3.68	11.0067	13.2833	1.85333	0.457275	0.542725
comp182425_c0	comp161101_c0	1	13.2167	144.407	12.13	13.5167	2.03	9.56667	11.0933	2.34667	0.45703	0.54297
comp188397_c0	comp162185_c0	1	6.15333	326.847	5.69667	4.31333	13.9933	18.7	19.59	7.78667	0.457008	0.542992
comp188636_c0	comp163964_c0	1	12.66	121.207	8.23667	10.8767	9.65333	8.43333	4.25667	2.83333	0.456343	0.543657
comp182856_c1	comp162901_c0	1	5.9	343.647	26.1033	17.8467	7.37333	27.1867	32.3333	12.32	0.456164	0.543836
comp190568_c0	comp163483_c0	1	8.36667	271.75	6.71667	6.64333	21.72	23.3267	21.2667	8.91667	0.455841	0.544159
comp192985_c0	comp158733_c0	1	8.77333	317.383	16.6867	18.3767	16.1533	17.4467	16.9067	11.1433	0.455085	0.544915
comp189332_c0	comp160748_c0	1	7.64667	247.357	10.29	7.33667	5.7	9.69	10.78	4.19333	0.454636	0.545364
comp193100_c0	comp162990_c0	1	10.8733	752.1	10.62	14.4367	16.4367	15.2867	8.74333	10.6367	0.454389	0.545611
comp183265_c0	comp163985_c0	1	7.40667	98.0967	12.0633	16.0933	9.52333	16.56	17.6467	3.90667	0.453632	0.546368
comp195649_c0	comp167488_c0	1	14.0067	509.623	12.2367	12.8967	9.63667	11.57	11.4233	4.01333	0.453163	0.546837
comp189293_c0	comp156047_c0	1	8.93	989.073	17.84	8.95	4.55667	27.0867	31.97	8.72667	0.453074	0.546926
comp195915_c1	comp169177_c1	1	6.62333	164.65	3.08333	7.63333	23.0267	25.9967	24.06	8.88333	0.452674	0.547326
comp189334_c0	comp166409_c1	1	59.1533	203.56	15.57	19.78	2.43333	4.94667	5.10333	1.65	0.452141	0.547859
comp196638_c0	comp165223_c0	1	12.1433	248.673	13.6433	6.81333	8.95333	17.3267	19.49	9.19667	0.451991	0.548009
comp193800_c0	comp166283_c1	1	11.2567	179.67	10.2933	13.98	11.43	13.5667	12.9333	4.07333	0.450432	0.549568
comp186748_c0	comp159966_c0	1	7.22667	136.203	8.86667	10.1767	12.3433	11.66	8.16333	5.22667	0.449926	0.550074
comp184795_c0	comp152137_c0	1	9.45333	138.917	7.95	9.01667	10.6033	11.5467	11.0633	5.94	0.449111	0.550889
comp190352_c0	comp168637_c0	1	18.9133	700.13	10.6367	15.1933	17.2933	18.5933	16.57	5.16667	0.449038	0.550962
comp191681_c0	comp164835_c0	1	8.97333	148.453	11.09	11.86	15.8433	14.8933	10.3933	7.07333	0.448607	0.551393
comp188338_c0	comp165513_c0	1	8.42667	254.723	21.86	17.3167	1.56667	3.89333	4.48667	2.25333	0.448385	0.551615
comp187438_c0	comp154025_c0	1	32.2067	808.533	19.9733	17.97	4.11667	21.9633	25.9867	4.70667	0.447898	0.552102
comp182725_c0	comp158537_c0	1	8.49333	126.283	19.43	19.4733	5.03667	10.14	11.8233	3.62	0.447728	0.552272
comp194907_c0	comp167015_c2	1	33.3867	376.54	27.6233	29.98	13.4867	12.8767	10.5867	8.17667	0.447575	0.552425
comp185110_c3	comp78597_c0	1	13.9333	63.8567	9.05333	14.2	16.9233	21.2233	20.72	9.74	0.447502	0.552498
comp186480_c0	comp159858_c0	1	16.0067	243.45	9.27	13.25	9.36	11.4433	11.5533	4.77667	0.445372	0.554628
comp193522_c0	comp163019_c0	1	9.37333	201.097	7.72667	12.0567	18.0567	16.5233	10.5733	9.18667	0.44449	0.55551
comp195045_c0	comp167734_c0	1	11.64	457.343	25.8367	15.56	5.15667	8.1	9.05667	4.40333	0.443615	0.556385
comp185612_c0	comp164155_c0	1	25.0167	260.447	17.2933	26.2667	13.0667	13.5033	11.0867	3.14667	0.443366	0.556634
comp194594_c0	comp168213_c0	1	11.0167	695.823	10.92	12.19	19.6733	20.9967	19.9367	10.9867	0.443352	0.556648
comp195852_c0	comp168690_c0	1	14.8567	383.64	5.68	9.24	4.15333	7.39667	8.20667	2.57667	0.443269	0.556731
comp194372_c0	comp164468_c0	1	5.82667	371.823	1.72	4.50667	10.1733	13.6	14.2033	4.61333	0.442711	0.557289
comp193885_c0	comp167381_c0	1	8.55667	240.25	7.88667	6.83	12.8333	13.9867	13.1967	5.27	0.442249	0.557751
comp195517_c1	comp160505_c0	1	41.81	632.087	12.9333	20.01	14.4633	12.92	8.76	5.63	0.441717	0.558283
comp195311_c0	comp167978_c0	1	22.02	308.207	11.88	15.0367	13.1333	15.5867	16.12	10.13	0.441147	0.558853
comp184260_c0	comp168060_c0	1	52.0667	64.6767	13.8533	19.35	25.6633	8.72	9.22333	5.16	0.440392	0.559608
comp182391_c0	comp150094_c0	1	4.32667	143.673	7.44	9.95333	17.6133	16.55	11.4333	8.74	0.440226	0.559774
comp189167_c0	comp167333_c0	1	14.1967	234.167	13.11	8.56	3.31	8.35	9.77333	2.94667	0.439672	0.560328
comp193840_c0	comp167018_c0	1	9.05	175.637	5.83333	13.1767	19.53	20.4433	20.03	15.9133	0.439433	0.560567
comp194753_c0	comp169109_c0	1	6.39333	191.523	11.29	9.76	4.3	8.23667	7.11333	8.45333	0.438972	0.561028
comp192614_c0	comp166390_c0	1	10.32	188.813	5.83667	11.2633	9.08	9.82667	9.18667	4.43	0.438797	0.561203
comp180034_c0	comp147405_c0	1	7.71667	213.58	10.8933	8.83333	10.1133	9.46667	6.72667	6.84	0.438767	0.561233
comp191036_c0	comp160686_c0	1	6.72667	202.887	7.21	7.79	11.2033	10.8533	9.07667	6.15667	0.438426	0.561574
comp192957_c0	comp163779_c0	1	4.63333	472.583	5.12333	4.76	9.76667	9.34	7.75	5.99333	0.43802	0.56198
comp186564_c0	comp164759_c0	1	23.6333	143.797	10.33	11.86	19.4633	16.26	9.41333	8.79333	0.437671	0.562329
comp194519_c0	comp166569_c0	1	12.2033	173.75	14.1233	13.1633	11.9633	11.4967	9.08333	4.88333	0.436995	0.563005
comp196051_c0	comp167773_c0	1	12.4967	489.477	9.35667	10.8767	5.13333	5.47667	5.25667	2.94333	0.436739	0.563261
comp190784_c0	comp167859_c0	1	11.3667	211.847	12.3767	9.75333	10.2633	12.9667	13.73	6.26	0.436623	0.563377
comp196635_c0	comp168339_c0	1	8.34	1784.25	13.3467	12.8933	6.77	10.75	11.7967	6.99	0.434807	0.565193
comp185677_c1	comp166271_c0	1	32.1	191.84	19.5733	28.9633	9.44667	8.04333	4.33667	2.99667	0.434227	0.565773
comp193654_c0	comp166596_c0	1	15.3067	47.3733	8.22333	11.71	18.6667	19.86	18.7933	9.77333	0.431947	0.568053
comp191481_c0	comp166182_c0	1	3.29333	189.947	23.44	15.59	3.58	25.1233	26.6233	22.74	0.431881	0.568119
comp192255_c1	comp166194_c0	1	25.6	394.977	19.8867	18.8	1.54667	7.96333	7.60333	6.76667	0.430451	0.569549
comp191139_c0	comp162378_c0	1	3.83667	208.94	30.5733	7.46333	3.57	16.9833	22.64	8.40333	0.429943	0.570057
comp193897_c0	comp162162_c0	1	31.4333	726.873	15.04	24.58	3.46333	11.5233	13.13	5.53667	0.429707	0.570293
comp189477_c0	comp163897_c0	1	23.5267	298.847	9.09333	18.4633	1.65667	13.2767	15.7833	0.666667	0.42957	0.57043
comp193048_c0	comp164994_c0	1	16.55	101.163	8.52	9.81	8.97333	12.4233	13.1367	2.09333	0.429477	0.570523
comp175026_c1	comp142150_c0	1	6.66333	87.8067	9.21667	11.0067	14.7133	14.2467	11.7633	9.68333	0.428903	0.571097
comp192657_c0	comp169334_c0	1	21.8967	34.2733	11.5467	13.21	14.47	18.84	18.3867	12.5833	0.42761	0.57239
comp180598_c0	comp127781_c0	1	16.7767	124.167	13.0433	6.54667	8.11333	7.97	7.58667	4.19	0.426665	0.573335
comp190963_c0	comp164297_c0	1	10.4167	303.483	7.62333	11.6367	5.59333	5.50333	4.69333	2.52667	0.426482	0.573518
comp192033_c0	comp167511_c0	1	12.22	161.73	12.3767	12.6733	18.9533	21.7033	22.1567	12.15	0.426048	0.573952
comp184959_c0	comp161136_c0	1	12.0667	297.15	16.7533	20.56	14.2367	21.2833	23.1067	4.98	0.425889	0.574111
comp192825_c0	comp159675_c0	1	37.5967	233.157	9.86	27.1567	17.2433	13.7467	6.49333	5.41	0.425802	0.574198
comp188730_c0	comp163222_c0	1	8.73667	273.047	10.3533	11.9167	16.5833	18.6	18.2067	7.67	0.425755	0.574245
comp196208_c1	comp167503_c1	1	6.87	70.7867	9.01667	11.03	10.4233	16.18	17.7567	6.09	0.424962	0.575038
comp185503_c0	comp144489_c0	1	14.1267	240.547	17.9467	19.8667	23.66	22.2067	16.62	11.2633	0.42448	0.57552
comp126443_c0	comp121819_c0	1	28.92	20.8033	5.84	13.94	35.56	12.5867	23.33	3.45	0.422685	0.577315
comp190561_c0	comp159033_c0	1	15.6633	604.72	16.3367	20.3067	10.2133	10.4233	9.61333	5.52	0.421547	0.578453
comp192745_c0	comp168139_c0	1	7.91333	222.357	16.8633	9.76333	2.38333	8.69667	10.99	2.57	0.421165	0.578835
comp170084_c0	comp62812_c0	1	139.243	241.153	129.053	252.137	4.63333	3.03333	2.98333	6.56333	0.420663	0.579337
comp193172_c0	comp162561_c0	1	7.24	234.937	5.85667	8.16	23.03	23.6233	21.2567	9.12	0.420492	0.579508
comp196175_c0	comp169063_c0	1	7.49	228.413	9.00667	9.34	9.93333	8.73667	4.89667	3.87667	0.420445	0.579555
comp194074_c0	comp164172_c1	1	14.99	206.317	7.61333	9.64	14.5767	15.41	14.9067	7.81	0.420389	0.579611
comp184440_c0	comp153991_c0	1	16.5233	129.513	18.7433	18.9433	4.21333	6.20667	6.78667	0.906667	0.418887	0.581113
comp195401_c0	comp168935_c0	1	12.6867	409.67	11.82	14.4167	6.29667	6.53	6.36667	4.47667	0.418201	0.581799
comp190572_c0	comp168253_c0	1	28.5	276.963	14.3	19.1867	11.1533	8.63	2.62667	1.42	0.418024	0.581976
comp195875_c0	comp168596_c0	1	8.28333	492.197	11.7633	13.8967	3.03333	4.34333	4.79	1.81667	0.417647	0.582353
comp182945_c0	comp157495_c0	1	11.5967	156.66	15.8633	14.2133	9.31	9.46667	9.08333	6.66667	0.41718	0.58282
comp189026_c0	comp164841_c0	1	5.26333	164.467	7.71	10.6133	16.9267	18.41	17.42	7.47333	0.416826	0.583174
comp194366_c2	comp166900_c1	1	26.4833	665.233	21.2467	29.2533	12.9933	11.3467	6.19	5.95333	0.415183	0.584817
comp196196_c0	comp168469_c0	1	11.67	638.543	6.31333	7.53333	4.69	7.42	7.85	6.12667	0.4144	0.5856
comp170189_c0	comp120122_c0	1	12.4633	638.023	32.2833	26.69	4.53	8.31667	8.55333	7.53667	0.414032	0.585968
comp196100_c0	comp169134_c0	1	16.5067	152.097	4.98667	10.48	19.9867	31.0267	33.7267	7.66	0.413642	0.586358
comp191584_c0	comp164260_c0	1	13.3367	207.47	10.4467	15.5733	16.6333	17.07	15.2233	6.13	0.413175	0.586825
comp195793_c0	comp167002_c0	1	9.25	527.213	8.67333	10.91	13.0067	27.04	31.91	8.08	0.412405	0.587595
comp190057_c0	comp167833_c0	1	18.3067	209.223	10.3233	14.8367	9.82333	17.5733	19.9	2.04	0.411949	0.588051
comp188772_c0	comp165187_c0	1	18.57	245.85	30.61	23.2033	8.60333	15.4433	18.4567	6.71	0.411669	0.588331
comp180537_c0	comp161033_c0	1	8.49667	130.12	9.48	11.62	9.45	9.51333	8.16	3.16333	0.41133	0.58867
comp177506_c0	comp151008_c0	1	18.1433	245.74	15.61	16.38	18.4633	16.9467	13.1367	10.4233	0.409528	0.590472
comp189501_c0	comp163349_c0	1	8.61667	100.41	7.96	8.98	16.3833	44.7633	54.2533	9.29667	0.409005	0.590995
comp189504_c0	comp165436_c0	1	11.8	314.087	17.92	19.2133	9.79667	11.37	11.9367	7.79667	0.408593	0.591407
comp193169_c0	comp158747_c0	1	9.44333	403.553	7.05	7.78333	12.1267	12.9967	13.0433	8.21333	0.407609	0.592391
comp191479_c0	comp162198_c0	1	7.70333	176.837	4.58333	9.87333	15.15	15.26	14.0933	8.99	0.407106	0.592894
comp193896_c0	comp167811_c0	1	25.7467	409.593	15.5633	13.6133	6.00667	9.57	10.92	3.74	0.406702	0.593298
comp196711_c0	comp165548_c1	1	27.2367	490.37	9.64667	6.01	18.8567	23.6967	25.6133	10.8567	0.406459	0.593541
comp187173_c0	comp165235_c0	1	14.82	77.8367	12.5667	13.37	2.83	16.12	19.9167	2.84667	0.405862	0.594138
comp160747_c0	comp141667_c0	1	8.89667	89.1667	13.0433	12.0967	19.17	33.3633	39.6167	9.08333	0.405832	0.594168
comp191190_c0	comp165628_c0	1	3.83333	415.47	16.8133	13.6667	1.81	30.3067	37.37	15.34	0.405362	0.594638
comp196343_c0	comp168904_c0	1	28.5367	941.683	14.2833	18.98	11.13	14.4	15.5867	6.4	0.405227	0.594773
comp186795_c0	comp166188_c0	1	11.9367	364.197	12.94	12.4533	4.31	13.52	16.98	1.48	0.404307	0.595693
comp190832_c0	comp168764_c1	1	6.57	197.077	8.12667	10.0233	12.2067	13.33	13.71	10.3867	0.403897	0.596103
comp179258_c0	comp150985_c0	1	16.9967	105.753	19.1467	13.18	1.00667	17.5067	24.2367	1.99	0.403703	0.596297
comp194034_c0	comp167027_c0	1	33.37	263.957	15.8333	19.7933	16.7667	14.79	11.41	7.19667	0.402351	0.597649
comp186071_c1	comp129546_c0	1	21.2867	302.46	12.52	14.78	8.43333	7.48333	5.46333	3.59333	0.4022	0.5978
comp184935_c0	comp157721_c0	1	5.53333	162.823	10.1867	12.04	10.7133	9.4	4.51667	4.65	0.4016	0.5984
comp191303_c1	comp158142_c0	1	7.64333	134.263	5.58667	6.33	25.6267	24.97	22.48	13.0933	0.39916	0.60084
comp194316_c0	comp162190_c0	1	10.07	93.24	10.1133	12	13.5833	12.3433	8.88667	7.21	0.399146	0.600854
comp177797_c0	comp160673_c0	1	18.53	117.07	5.02	19.18	1.71333	12.6167	13.6367	4.54	0.398469	0.601531
comp196633_c0	comp167213_c0	1	10.5833	389.563	9.41333	8.78667	13.1	12.49	10.9633	7.72667	0.397362	0.602638
comp193027_c1	comp167247_c0	1	12.4567	195.95	8.17333	13.54	6.20667	8.58333	9.3	2.09667	0.397026	0.602974
comp185888_c0	comp155053_c0	1	15.3467	710.557	13.1367	9.83667	3.39333	10.2333	12.7	3.04333	0.396624	0.603376
comp189773_c0	comp166421_c0	1	14.8533	160.563	10.1333	14.9367	5.74667	5.18667	1.67667	4.13667	0.395756	0.604244
comp185478_c0	comp161459_c0	1	13.8833	53.47	9.17667	8.1	15.8	13.1167	9.17667	8.49333	0.393676	0.606324
comp192688_c0	comp165415_c0	1	22.36	248.367	18.4667	17.4633	14.07	13.2267	8.79333	11.5133	0.392125	0.607875
comp195307_c0	comp154958_c0	1	8.23667	199.35	9.18667	8.51667	20.7933	26.47	29.02	12.36	0.391705	0.608295
comp188723_c0	comp158354_c0	1	3.50333	404.86	12.6633	6.94667	23.31	21.76	18.0167	14.3433	0.390824	0.609176
comp190679_c0	comp155703_c1	1	2.26333	302.217	8.29667	4.89	3.83667	12.6467	14.7233	8.55667	0.390491	0.609509
comp171036_c0	comp148916_c0	1	22.9633	37.2933	15.53	13.92	3.57333	10.68	10.8467	4.30333	0.389715	0.610285
comp183736_c0	comp161198_c0	1	8.15	62.3567	9.18667	10.3167	16.81	15.1033	9.22667	9.97667	0.388932	0.611068
comp191276_c0	comp155298_c0	1	117.58	1403.14	39.5267	40.85	8.65667	7.08	4.69333	0.98	0.388757	0.611243
comp183845_c0	comp105730_c0	1	5.69667	123.333	5.58	3.86333	20.9533	18.3033	12.6167	9.32333	0.388602	0.611398
comp185552_c0	comp161940_c0	1	5.52667	816.303	20.1767	15.2333	4.22667	14.43	17.5267	7.88	0.388599	0.611401
comp192835_c0	comp166508_c0	1	15.1433	227.49	12.2367	16.6033	19.1833	21.31	21.4567	8.82	0.388145	0.611855
comp194318_c1	comp165157_c0	1	31.6533	24.6	19.43	28.89	26.5533	5.64333	15.49	8.71333	0.3881	0.6119
comp189854_c0	comp162151_c0	1	21.8867	66.66	19.9033	20.8033	19.3233	15.8033	7.72667	7.96	0.386217	0.613783
comp195928_c0	comp166386_c1	1	2.63667	268.72	10.1833	6.57667	17.52	24.0467	27.2567	13.43	0.386163	0.613837
comp191721_c1	comp167591_c0	1	11.16	355.56	16.1233	12.2167	6.31667	9.84333	11.5367	4.21667	0.384782	0.615218
comp195481_c1	comp168338_c0	1	9.47	105.947	9.75667	8.61	11.91	11.4633	10.4033	6.23667	0.384064	0.615936
comp196511_c0	comp168676_c0	1	15.5967	337.657	17.7433	22.1433	12.0967	13.5033	13.8967	7.14	0.382173	0.617827
comp193747_c0	comp168043_c0	1	17.58	814.4	21.4467	18.1	7.30667	10.34	11.82	4.48667	0.381801	0.618199
comp182034_c1	comp164287_c0	1	26.83	28.15	9.53333	17.4733	41.5567	14.06	15.2767	25.3467	0.380971	0.619029
comp174183_c0	comp149041_c0	1	53.0167	69.11	14.0867	17.9167	47.75	4.15667	2.94333	3.20333	0.380889	0.619111
comp190259_c0	comp150954_c0	1	85.9733	1131.77	29.8367	54.1267	3.06333	26.7767	34.7033	0.48	0.380018	0.619982
comp177396_c0	comp149161_c0	1	35.2267	0.136667	113.82	253.903	52.8467	1.74	49.8333	39.1933	0.379257	0.620743
comp195150_c0	comp160637_c0	1	8.57333	239.717	6.71667	7.92667	15.4067	13.5167	9.38667	7.78667	0.379127	0.620873
comp196613_c0	comp168173_c0	1	10.7033	1009.73	7.44667	6.11667	11.1	23.6433	28.1267	12.83	0.379076	0.620924
comp189736_c0	comp163987_c1	1	6.91333	230.41	8.99	6.61333	4.79667	11.96	14.2567	7.21667	0.378926	0.621074
comp184612_c0	comp153461_c0	1	11.3667	266.12	7.69333	9.71667	22.0867	23.1367	22.6767	7.88333	0.377149	0.622851
comp190650_c0	comp167549_c0	1	11.7867	196.87	13.6767	10.3	14.73	16.76	17.94	9.22667	0.375545	0.624455
comp196662_c1	comp169104_c0	1	13.3767	199.107	6.56667	10.3933	10.3	11.21	11.4967	6.29333	0.375247	0.624753
comp193116_c0	comp166264_c0	1	7.22667	196.527	7.36	10.4667	10.06	9.80667	8.74667	3.73	0.373173	0.626827
comp195802_c1	comp167640_c0	1	12.9733	58.15	9.41667	13.03	12.0233	13.1867	12.9033	5.03333	0.373093	0.626907
comp191351_c0	comp163659_c0	1	12.3067	127.497	5.13667	7.85333	18.12	15.4	11.22	6.26667	0.372989	0.627011
comp193291_c0	comp165256_c1	1	18.03	633.643	18.13	20.7433	4.56	12.9967	15.96	6.47	0.371095	0.628905
comp195403_c0	comp161252_c0	1	9.15667	244.717	15.86	16.6867	8	17.8333	21.9467	8.82	0.371038	0.628962
comp192350_c0	comp159125_c0	1	10.3567	258.753	7.37333	8.20667	13.79	12.6167	10.5367	4.92	0.369876	0.630124
comp187411_c0	comp160281_c0	1	9.11667	564.077	11.14	10.0733	7.23333	23.12	27.2033	15.5467	0.369568	0.630432
comp192042_c0	comp165382_c0	1	8.18333	144.29	8.36	10.2167	12.7467	13.28	12.97	5.33	0.369062	0.630938
comp196059_c0	comp167339_c0	1	9.23667	311.15	6.97667	9.41	10.6067	17.2367	20.0733	9.50667	0.368511	0.631489
comp191823_c0	comp162054_c0	1	12.8267	289.833	12.2233	13.6167	15.2433	15.4633	15.1467	9.09	0.368068	0.631932
comp192301_c0	comp159510_c0	1	14.9567	394.213	9.13333	7.96667	8.93333	10.09	10.7533	5.74	0.367523	0.632477
comp180279_c0	comp151173_c0	1	2.46667	113.007	10.88	7.78667	18.2	15.7667	8.36667	6.50333	0.367118	0.632882
comp192603_c0	comp165822_c0	1	20.0433	271.643	6.41333	8.46667	16.1733	14.3633	11.9467	7.36667	0.365611	0.634389
comp187147_c0	comp165064_c0	1	31.5467	297.8	29.0533	28.62	5.67	6.35	6.64667	0.886667	0.365351	0.634649
comp190956_c2	comp167537_c0	1	10.5333	174.277	11.5467	14.3467	8.21333	8.48	8.2	3.45667	0.365132	0.634868
comp195677_c0	comp164779_c0	1	9.16333	151.54	9.08	10.84	13.3567	11.5133	7.90333	4.42333	0.364396	0.635604
comp189809_c0	comp163665_c0	1	5.14333	171.52	8.21667	8.01667	14.3467	14.4333	13.8567	6.82333	0.364375	0.635625
comp192806_c0	comp161350_c0	1	9.01	96.4133	8.14	7.89	21.2933	17.2	6.63667	9.06	0.364368	0.635632
comp193538_c0	comp168575_c0	1	7.61	348.57	3.46	5.06	16.5333	14.89	12.18	5.06667	0.363077	0.636923
comp194303_c0	comp166227_c0	1	9.57333	263.193	14.3067	12.2033	15.5333	17.2033	18.18	9.54667	0.362952	0.637048
comp194107_c0	comp167946_c0	1	16.99	281.793	10.8733	12.01	8.92667	14.39	17.1467	5.07	0.36287	0.63713
comp193879_c1	comp163055_c0	1	10.2833	148.377	6.69	8.80333	7.88	10.5367	11.9133	3.80333	0.362612	0.637388
comp188060_c0	comp161926_c0	1	14.4967	264.183	12	13.16	22.9167	19.1567	12.0433	8.6	0.360912	0.639088
comp193517_c0	comp166815_c0	1	9.75667	160.667	6.98667	8.93667	14.8133	13.4	10.6033	9.87	0.360837	0.639163
comp195428_c0	comp168872_c0	1	8.14	94.11	4.57667	11.6533	14.5667	13.5433	7.25	12.6433	0.359839	0.640161
comp193004_c1	comp169094_c0	1	6.79	330.89	7.15	8.03	19.26	25.32	28.5433	15.08	0.359644	0.640356
comp184528_c0	comp130124_c0	1	6.65667	78.0867	4.72	6.94333	17.4333	17.04	16.1233	11.6133	0.358957	0.641043
comp194883_c0	comp167519_c0	1	9.18667	361.94	9.17667	9.63	12.44	14.18	15.2167	7.45333	0.358682	0.641318
comp194670_c0	comp168255_c0	1	26.3233	485.847	21.7333	22.3067	10.7233	9.93667	8.53333	7.65	0.358363	0.641637
comp194016_c0	comp166117_c0	1	10.5733	261.133	9.05667	6.51333	9.11	8.54	5.91333	7.63	0.358075	0.641925
comp192074_c0	comp164974_c0	1	12.2767	125.947	11.13	5.98	13.2033	10.2767	4.68667	4.42667	0.357667	0.642333
comp195318_c2	comp168377_c0	1	16.0167	147.32	18.7233	13.54	10.5133	14.5833	16.2033	11.8533	0.357484	0.642516
comp192946_c0	comp163275_c0	1	6.94333	117.31	7.05	12.6367	17.2733	16.4533	14.1467	14.56	0.35747	0.64253
comp194099_c2	comp167708_c0	1	10.23	262.357	11.3667	14.9567	4.56667	6.16	7.03333	1.85667	0.356976	0.643024
comp183173_c0	comp165448_c0	1	4.37667	414.207	7.61667	19.8867	36.78	64.67	78.4567	1.25667	0.356737	0.643263
comp196453_c0	comp168937_c0	1	15.0233	578.053	9.85	12.9033	7.00667	6.32333	4.22333	5.16333	0.354959	0.645041
comp190145_c0	comp162467_c0	1	14.6	351.047	12.3967	15.3167	15.3033	15.68	15.62	8.10667	0.354166	0.645834
comp187229_c0	comp161914_c0	1	16.9	203.817	15.0033	16.7933	6.45333	6.62667	4.17333	6.72667	0.353859	0.646141
comp186284_c0	comp157439_c0	1	6.35667	169.807	22.6533	26.4967	8.63333	13.09	15.5	3.25	0.353296	0.646704
comp178510_c0	comp129419_c0	1	10.2533	312.64	10.2433	15.1333	9.39667	11.2667	12.0967	9.29333	0.353289	0.646711
comp169347_c0	comp150490_c0	1	13.99	146.507	16.9467	17.1933	11.05	10.3367	8.96	4.59	0.352402	0.647598
comp187443_c0	comp161638_c0	1	11.1567	518.163	30.39	25.48	0.73	4.48333	6.52333	0.186667	0.349453	0.650547
comp170572_c0	comp147517_c0	1	202.057	19.7567	57.9567	132.493	5.57333	2.89667	4.15333	22.83	0.349287	0.650713
comp175905_c0	comp121540_c1	1	39.7067	16.35	21.4133	25.5367	19.24	16.4267	16.73	10.44	0.349223	0.650777
comp189259_c0	comp166205_c0	1	14.04	239.26	9.46667	9.07	10.72	8.09333	2.93	2.91	0.348815	0.651185
comp191242_c0	comp166725_c0	1	12.2833	63.3167	9.25333	6.51	16.33	17.2567	19.6933	2.11333	0.346667	0.653333
comp169855_c0	comp143050_c0	1	28.2167	78.5033	19.5067	20.38	9.32	15.3133	18.53	1.7	0.34664	0.65336
comp193562_c0	comp160297_c0	1	10.9267	328.123	5.26333	6.35667	8.48667	7.53667	6.15	4.46667	0.345932	0.654068
comp188791_c0	comp155476_c0	1	9.04667	250.64	6.47	6.38333	15.7867	14.97	13.9633	9.05	0.343949	0.656051
comp181244_c0	comp165221_c1	1	21.8133	107.463	15.3633	14.4867	10.0367	14.7033	16.8833	8.97	0.34381	0.65619
comp189097_c0	comp166350_c0	1	15.6133	168.98	14.6433	12.62	6.24	7.96333	9.28667	2.36667	0.343603	0.656397
comp184219_c0	comp162849_c0	1	21.6433	160.607	13.57	13.4467	19.7633	16.7233	12.75	10.2033	0.342501	0.657499
comp196573_c0	comp164681_c1	1	20.4267	124.453	10.64	24.2767	4.3	13.7133	16.2767	2.97	0.342451	0.657549
comp194302_c0	comp166480_c0	1	13.08	89.9967	12.0433	21.0367	17.96	17.6333	15.0067	8.36333	0.342119	0.657881
comp174125_c0	comp155475_c0	1	12.8733	191.093	15.6133	19.2433	6.82333	7.54	7.94667	4.31	0.341297	0.658703
comp189497_c0	comp163374_c0	1	26.6333	408.363	24.72	29.0067	7.12333	5.83	3.41333	2.74333	0.340483	0.659517
comp193029_c0	comp168767_c0	1	10.07	211.127	13.8233	9.89	1.86333	7.49333	9.32	4.99667	0.340066	0.659934
comp194754_c0	comp167758_c0	1	8.27667	221.117	7.64333	8.93	9.92667	9.63667	9.23333	4.39	0.337224	0.662776
comp193274_c0	comp169132_c0	1	4.93	212.043	5.45	12.84	10.9033	12.4667	13.2667	10.3033	0.335893	0.664107
comp191033_c0	comp163351_c0	1	2.42333	420.833	8.29	11.5333	15.8667	14.5967	8.95667	12.7267	0.335266	0.664734
comp192700_c1	comp160890_c0	1	16.1167	550.347	15.24	14.41	12.9267	11.7267	10.1733	6.58	0.335111	0.664889
comp182007_c0	comp157560_c0	1	49.11	33.0933	13.4167	52.8233	50.96	4.20333	8.69	1.89667	0.334846	0.665154
comp194873_c0	comp161574_c0	1	3.47	332.417	3.68333	3.94333	14.0933	11.9233	7.79333	7.23333	0.334702	0.665298
comp186558_c2	comp157682_c0	1	17.1333	105.153	3.25333	4.56333	7.91	14.1933	17.0233	4.95333	0.334599	0.665401
comp190789_c0	comp157033_c0	1	34.7433	171.943	11.0267	6.55	15.3333	20.61	24.44	8.35	0.334291	0.665709
comp182794_c0	comp92552_c0	1	24.6067	143.883	12.9067	13.3	27.77	23.21	15.87	17.8767	0.332425	0.667575
comp193762_c0	comp168110_c0	1	16.5433	233.14	16.0467	17.6	10.62	10.8567	11.0433	5.94667	0.331555	0.668445
comp188328_c0	comp154847_c0	1	4.13333	141.463	4.49	6.75	21.94	20.8633	19.2333	7.83	0.331341	0.668659
comp191753_c0	comp164298_c0	1	17.25	156.303	15.5833	19.2333	16.9267	15.64	13.8333	8.41	0.330962	0.669038
comp193605_c0	comp167197_c0	1	14.3933	164.247	15.4867	14.1533	11.8633	12.1033	12.4233	7.05667	0.330193	0.669807
comp191618_c0	comp164645_c2	1	6.50333	274.237	8.77	7.34333	4.27667	7.13333	8.55667	4.58333	0.3287	0.6713
comp186180_c1	comp167919_c0	1	23.5733	223.463	31.9767	26.53	6.91333	11.1133	14.14	4.64333	0.328123	0.671877
comp188987_c0	comp157388_c0	1	18.7	322.65	12.2333	20.13	15.6767	17.64	19.0333	8.39667	0.327751	0.672249
comp190433_c2	comp158435_c0	1	8.07667	270	5.45	6.54	8.11667	33.3867	43.21	17.24	0.32665	0.67335
comp194828_c0	comp167435_c0	1	8.29667	209.537	13.4667	11.6	7.27333	7.27	7.30333	3.16667	0.326193	0.673807
comp190536_c1	comp163682_c0	1	14.2433	198.143	6.74667	9.4	6.86333	5.75667	3.84667	3.96	0.326153	0.673847
comp187643_c0	comp166263_c0	1	20.6133	209.823	14.1733	17.3567	8.21333	8.86	9.36	6.39333	0.326035	0.673965
comp196110_c0	comp168816_c0	1	20.5733	417.583	16.76	18.3467	9.85333	8.36	5.83	5.26667	0.325736	0.674264
comp193111_c0	comp160191_c0	1	4.40667	77.7733	5.88333	10.5967	14.8933	18.9133	20.9333	8.60667	0.325642	0.674358
comp193530_c0	comp159002_c0	1	4.17	115.12	7.12333	3.28	14.9167	13.94	12.8567	10.0633	0.325104	0.674896
comp189356_c0	comp164290_c0	1	10.92	154.65	16.2533	11.7933	14.9133	25.32	32.4967	11.5933	0.324375	0.675625
comp190535_c0	comp167928_c0	1	6.54667	176.08	9.1	9.19333	5.46333	7.16	8.29333	4.33333	0.324118	0.675882
comp187626_c0	comp156378_c0	1	6.29333	140.43	9.46333	14.4033	13.8467	10.94	4.56667	3.43333	0.323948	0.676052
comp194352_c0	comp164571_c0	1	7.19667	185.403	8.67	9.17333	9.09333	8.54667	7.91	5.23333	0.32356	0.67644
comp192715_c0	comp166644_c0	1	16.0333	182.327	11.9667	13.6933	4.21	4.57667	4.9	2.81667	0.323116	0.676884
comp190252_c0	comp162180_c0	1	8.31333	193.797	12.62	9.69667	11.1467	10.2833	9.45	3.99667	0.322945	0.677055
comp185726_c0	comp154239_c0	1	31.5867	419.807	11.4667	13.4133	7.95	13.7733	17.8	1.22	0.322784	0.677216
comp195980_c0	comp168742_c0	1	33.99	37.9533	8.76333	15.6733	21.9167	4.68	7.67667	6.75667	0.321789	0.678211
comp187412_c0	comp157268_c0	1	22.83	70.6833	7.89	15.5033	11.01	7.89333	4.46	6.25333	0.320897	0.679103
comp183714_c1	comp155809_c0	1	10.5233	137.043	5.75333	9.64	9.04667	7.84333	6.38667	4.01333	0.320401	0.679599
comp183180_c0	comp153470_c0	1	10.9733	139.387	9.30333	13.9533	16.18	18.3967	19.9367	7.83	0.319013	0.680987
comp193146_c0	comp162160_c0	1	10.1933	108.593	7.88333	12.93	7.49667	8.40667	8.96	4.49333	0.318406	0.681594
comp195666_c0	comp167278_c0	1	15.36	572.92	13.62	18.9667	5.68667	8.85	10.9633	3.27667	0.318258	0.681742
comp193970_c0	comp166960_c0	1	7.21333	144.143	7.27333	14.1367	11.95	10.9633	9.31333	5.03	0.317523	0.682477
comp195461_c0	comp168670_c0	1	6.25333	231.817	8.09333	8.54	11.3867	19.8533	25.75	5.12	0.317056	0.682944
comp195773_c0	comp167416_c0	1	12.6233	107.63	11.1867	12.51	9.20667	23.1767	30.35	8.98	0.316763	0.683237
comp195205_c0	comp166291_c0	1	7.08333	127.12	5.78667	7.79333	16.14	16.3167	16.61	7.52	0.316683	0.683317
comp190503_c0	comp161957_c0	1	6.53	184.733	6.41	6.23333	6.06333	10.5333	13.0867	5.60667	0.316283	0.683717
comp191799_c0	comp162985_c0	1	4.07667	221.413	9.17	5.36333	15.3967	13.9333	11.62	10.3633	0.316015	0.683985
comp179038_c0	comp161261_c0	1	18.6233	136.57	13.5533	21.2233	9.24667	14.5733	17.5667	0.946667	0.31544	0.68456
comp186582_c0	comp165051_c0	1	9.33667	128.353	8.62	12.9333	8.32333	12.2533	14.65	5.44667	0.314742	0.685258
comp179473_c0	comp158230_c0	1	33.5233	109.443	8.30667	16.8667	13.21	15.94	16.9933	10.16	0.31453	0.68547
comp193873_c0	comp163060_c0	1	11.4433	69.2433	5.78333	14.4167	11.5833	14.1333	14.6133	4.52333	0.314056	0.685944
comp191094_c1	comp167144_c0	1	5.83333	288.713	10.7567	13.77	2.62	12.0167	14.2333	10.1967	0.314032	0.685968
comp194348_c0	comp164642_c0	1	11.8967	352.99	10.3567	11.54	14.86	12.5367	8.55333	8.16667	0.313623	0.686377
comp186229_c1	comp165681_c0	1	10.9433	141.607	10.2367	11.6233	19.2967	16.78	13.9333	6.80667	0.313606	0.686394
comp178242_c0	comp163189_c0	1	15.9767	106.603	10.3767	7.81333	9.57333	13.6633	17.5233	2.53667	0.313274	0.686726
comp172876_c0	comp144289_c0	1	9.84333	176.8	14.1233	17.4533	8.50667	7.68667	5.83	6.05667	0.313085	0.686915
comp194562_c0	comp167766_c0	1	12.61	444.463	11.2433	11.7333	11.7267	10.61	9.58	5.08	0.312443	0.687557
comp191311_c0	comp165865_c0	1	12.41	295.753	6.98	9.78333	9.70333	16.9067	20.5	10.2667	0.312339	0.687661
comp191051_c0	comp166370_c0	1	13.5433	237.443	9.39667	12.76	19.3933	17.47	15.8	6.30333	0.311657	0.688343
comp186718_c0	comp158305_c0	1	15.3167	309.86	3.38333	2.97	4.55333	11.2733	14.9333	3.80333	0.311327	0.688673
comp187876_c0	comp153952_c0	1	17.5567	309.68	16.1667	22.57	13.44	11.9733	9.63667	8.67	0.311276	0.688724
comp195330_c0	comp167044_c0	1	15.42	366.697	9.06667	5.71	12.27	16.0867	19.3833	6.45333	0.310871	0.689129
comp196537_c0	comp167746_c0	1	3.82667	444.737	17.31	10.5833	20.64	18.95	17.4667	8.01667	0.310378	0.689622
comp189710_c0	comp163706_c0	1	13.13	129.533	9.25333	11.2733	13.53	13.4	13.5867	7.19333	0.310016	0.689984
comp146106_c0	comp106272_c0	1	15.6733	25.4333	22.2567	31.52	9.60667	27.0233	3.08	12.4733	0.308337	0.691663
comp196220_c0	comp166764_c1	1	13.2167	230.6	19.25	18.0167	7.99333	9.88667	11.6867	3.83667	0.307794	0.692206
comp181585_c0	comp148374_c1	1	6.76	126.737	10.4833	15.85	10.04	10.45	10.4667	4.31333	0.307738	0.692262
comp192227_c0	comp167189_c0	1	10.73	320.863	12.5633	14.9067	15.66	16.5133	17.62	7.81	0.306862	0.693138
comp194955_c0	comp167797_c0	1	12.8533	305.157	12.8933	16.5233	22.92	19.85	14.79	13.6767	0.306812	0.693188
comp193631_c0	comp162752_c0	1	9.39333	351.42	12.7667	2.37	26.3333	23.6533	21.6667	13.0267	0.306381	0.693619
comp118470_c0	comp128637_c0	1	18.21	46.4767	13.19	17.6933	14.4833	13.4467	12.24	6.10333	0.30624	0.69376
comp194024_c0	comp167778_c0	1	24.1267	197.13	8.78	14.24	26.1933	20.82	16.1667	8.26667	0.305325	0.694675
comp195991_c0	comp160222_c1	1	16.05	156.31	17.8567	14.0433	16.5067	14.4067	12.7367	6.26333	0.304466	0.695534
comp190060_c0	comp159441_c0	1	7.65667	431.757	24.9233	11.1133	12.2633	14.6867	17.7467	4.50333	0.304447	0.695553
comp183199_c0	comp149978_c0	1	7.59333	253.143	12.6033	13.6267	12.7067	12.3233	7.12667	12.1767	0.303186	0.696814
comp178646_c0	comp143287_c0	1	22.82	238.303	22.0967	26.0933	0.69	15.6867	23.0567	3.91333	0.303027	0.696973
comp191742_c0	comp160683_c0	1	10.53	233.907	15.2667	25.3933	17.7033	20.0933	21.7867	11.77	0.302985	0.697015
comp179919_c0	comp153666_c0	1	17.69	182.21	10.5667	11.61	9.91333	8.01333	5.91	4.17333	0.302228	0.697772
comp190302_c0	comp167815_c0	1	13.67	262.847	10.8333	14.4367	23.2733	19.66	15.1233	10.6067	0.301891	0.698109
comp182835_c0	comp157795_c0	1	6.60667	213.923	13.5233	15.6267	6.32667	10.6933	14.05	2.68333	0.301414	0.698586
comp195022_c1	comp169143_c0	1	15.2067	257.57	12.9633	16.24	6.15	5.31667	4.16	3.50333	0.301371	0.698629
comp194176_c0	comp167171_c0	1	11.44	589.72	13.62	17.3133	19.82	17.7233	15.9633	6.37667	0.300812	0.699188
comp186786_c0	comp59897_c0	1	24.3367	184.613	13.46	16.1567	19.79	15.67	11.63	7.55667	0.299196	0.700804
comp194077_c0	comp166873_c0	1	3.18333	752.373	12.1133	8.45667	7.35667	21.3533	25.8367	17.1567	0.299095	0.700905
comp183831_c0	comp155456_c0	1	38.6233	193.863	13.6933	13.3667	12.43	8.25333	2.79667	5.28667	0.298892	0.701108
comp191911_c0	comp161721_c0	1	14.0767	249.377	5.50333	22.7967	27.0833	35.7633	41.25	4.51	0.298577	0.701423
comp188353_c0	comp150531_c0	1	8.02	211.873	15.0467	15.6467	16.2	16.1	16.2967	8.21	0.298383	0.701617
comp179282_c0	comp121457_c0	1	14.1833	324.35	8.68333	11.0567	15.7967	13.09	10.2433	6.00333	0.296292	0.703708
comp166322_c0	comp171846_c0	1	96.1367	187.35	16.9133	15.87	27.9633	7.15333	4.11	2.18	0.295063	0.704937
comp196272_c0	comp165852_c0	1	7.37	332.477	7.33	7.32	10.5567	10	9.80333	5.62	0.294925	0.705075
comp184038_c0	comp159407_c0	1	17.1067	203.433	7.07333	18.61	32.88	28.4333	24.1367	9.73333	0.294501	0.705499
comp189880_c0	comp157269_c0	1	11.46	78.8367	18.99	10.5233	11.0433	10.64	10.8567	8	0.293972	0.706028
comp196256_c0	comp167794_c0	1	9.20667	87.2233	6.10667	7.74333	12.3667	11.07	10.2833	5.13	0.292613	0.707387
comp189834_c1	comp163907_c0	1	10.8967	215.34	14.7167	14.5033	17.2467	18.58	20.1033	13.0733	0.292442	0.707558
comp185854_c0	comp163632_c0	1	8.72333	196.247	12.12	19.63	27.7033	26.2933	24.53	12.4333	0.291773	0.708227
comp194111_c0	comp168718_c0	1	12.2333	110.843	9.78333	19.7733	19.07	15.8667	10.6667	6.68	0.291318	0.708682
comp192975_c0	comp165468_c0	1	7.23333	379.773	7.06667	8.61333	3.09667	5.78333	6.82333	4.63333	0.29086	0.70914
comp193892_c0	comp165428_c0	1	11.52	155.85	6.98667	7.94667	8.96333	10.4767	12.2067	4.25333	0.290585	0.709415
comp191427_c0	comp165633_c1	1	21.18	455.767	18.63	21.95	8.69	7.6	6.30667	5.07333	0.289798	0.710202
comp196187_c1	comp167373_c2	1	6.27	498.43	6.39333	7.48667	13.6567	30.3833	39.8767	16.1667	0.288936	0.711064
comp192832_c0	comp165085_c0	1	3.73333	557.027	15.8633	8	6.33	35.4233	53.3267	10.8767	0.287885	0.712115
comp183671_c1	comp153595_c0	1	14.58	131.913	8.29333	11.3867	24.1633	20.09	15.5233	12.87	0.287734	0.712266
comp188751_c0	comp160609_c0	1	10.6833	206.113	8.74333	11.5533	28.1233	24.4233	21.4767	9.79333	0.286786	0.713214
comp191220_c0	comp160622_c0	1	9.04667	130.74	4.33667	6.35667	13.67	12.3933	11.9033	5.54	0.286567	0.713433
comp187771_c0	comp153156_c0	1	26.71	154.793	16.3533	17.1767	15.1767	12.3	10.1733	6.68333	0.285829	0.714171
comp189505_c0	comp164600_c0	1	15.28	161.893	8.99	14.7233	23.88	25.78	28.42	9.04667	0.283913	0.716087
comp192246_c0	comp159542_c0	1	23.4633	498.067	10.7133	23.86	20.7267	17.08	11.8533	11.4433	0.281144	0.718856
comp195036_c1	comp166416_c0	1	15.2067	366.56	9.25333	13.0933	16.3	12.84	7.53333	7.88	0.280125	0.719875
comp194361_c0	comp168062_c1	1	9.34333	123.493	4.31667	6.56	11.7633	10.89	10.45	7.41333	0.280025	0.719975
comp154456_c0	comp128121_c0	1	13.4733	52.2533	11.92	19.1667	28.35	21.37	7.34333	8.48333	0.279749	0.720251
comp172437_c0	comp162465_c1	1	15.4233	31.7033	18.79	19.96	11.38	32.3667	50.0433	8.01333	0.278701	0.721299
comp189919_c0	comp159627_c0	1	15.4667	513.467	0.466667	10.0033	19.6633	16.4867	12.7733	10.78	0.278472	0.721528
comp194566_c1	comp160095_c0	1	26.97	365.72	16.3533	18.78	18.97	16.5667	15.2067	8.36	0.277814	0.722186
comp190489_c0	comp160773_c0	1	8.34667	203.59	5.05	5.69333	11.5167	9.78667	8.43667	4.90667	0.277779	0.722221
comp189883_c0	comp168880_c0	1	18.09	626.047	13.3933	13.0133	3.52333	11.5467	16.2467	4.81667	0.277443	0.722557
comp190672_c0	comp165666_c0	1	11.9533	172.013	11.6733	12.05	9.12	8.04667	7.30667	4.24	0.275501	0.724499
comp194064_c0	comp168233_c0	1	13.9633	188.497	8.16	12.2	15.5033	12.7133	8.52333	9.12	0.275449	0.724551
comp187815_c0	comp153919_c0	1	12.7933	222.53	17.73	13.09	16.42	12.9067	8.53333	5.97333	0.273417	0.726583
comp192969_c0	comp160646_c0	1	18.92	280.523	20.92	6.04333	7.93	14.55	20.18	6.36333	0.272946	0.727054
comp194075_c0	comp167747_c0	1	22.2533	244.553	21.8967	29.8533	5.8	5.65	5.67	3.02667	0.272929	0.727071
comp195843_c0	comp166714_c0	1	12.36	440.073	10.3133	13.2733	16.4967	15.1667	14.5167	9.14	0.272605	0.727395
comp191349_c0	comp159140_c0	1	20.62	258.673	8.61	12.65	19.4567	13.86	5.94667	7.47	0.271889	0.728111
comp194337_c0	comp168181_c0	1	9.61	740.037	11.5667	10.8467	20.3733	18.2433	16.61	11.7733	0.27094	0.72906
comp194080_c0	comp166603_c0	1	93.5067	205.54	12.5133	27.6033	13.5733	9.77333	10.6633	4.52	0.270615	0.729385
comp181053_c0	comp148333_c0	1	5.84333	132.75	8.85	10.4867	12.92	10.21	4.86667	6.32333	0.270531	0.729469
comp195085_c0	comp165317_c0	1	11.1967	431.043	10.4033	11.18	7.6	7.79667	8.52333	3.87	0.269815	0.730185
comp185562_c0	comp159381_c0	1	18	340.17	13.0533	21.01	19.8833	18.45	17.8667	10.36	0.269796	0.730204
comp183807_c0	comp163083_c0	1	4.93667	129.58	7.00333	5.90333	8.47	12.1033	15.4133	5.98667	0.269492	0.730508
comp188600_c0	comp154140_c0	1	9.66667	194.45	9.14333	9.65	12.77	11.8767	11.8367	6.06333	0.267561	0.732439
comp176428_c0	comp157037_c0	1	22.6767	257.923	15.6267	17.9367	31.6967	22.77	10.6067	11.21	0.26661	0.73339
comp192648_c0	comp169238_c2	1	40.9733	238.56	23.9967	31.4867	4.53333	3.75333	2.04667	3.42333	0.266458	0.733542
comp188465_c0	comp160549_c0	1	2.62667	598.423	8.80667	8.30667	5.65	18.6133	26.9033	7.84333	0.266195	0.733805
comp194044_c0	comp161937_c0	1	8.49	443.17	10.1833	8.47	17.6433	20.5767	23.6733	13.7367	0.265985	0.734015
comp192091_c1	comp166173_c0	1	9.29	135.763	7.69	7.28333	12.78	11.54	11.0067	7.11	0.264682	0.735318
comp187855_c0	comp166099_c0	1	6.37	104.993	6.47	6.50333	13.51	22.5267	31.3533	4.20333	0.264104	0.735896
comp195700_c0	comp166530_c0	1	12.2867	503.993	12.96	15.25	16.53	15.8433	15.8467	11.1267	0.264097	0.735903
comp196679_c0	comp168736_c0	1	11.1633	226.157	9.55	11.41	5.68333	5.91333	6.43	3.66	0.263896	0.736104
comp186008_c0	comp161162_c0	1	8.09	126.47	14.1033	19.5933	13.1133	10.0933	4.87	2.20333	0.263826	0.736174
comp186912_c0	comp165124_c0	1	9.78	199.793	9.56333	15.87	5.44	15.7933	23.4333	1.65333	0.263778	0.736222
comp191043_c1	comp161378_c0	1	21.8133	352.2	15.18	18.32	10.6533	10.3567	10.9167	5.10667	0.263472	0.736528
comp194528_c0	comp167140_c0	1	9.72333	292.643	8.27	8.71	20.9233	19.44	18.5133	14.8	0.263273	0.736727
comp194541_c0	comp168392_c0	1	8.98	240.02	11.1467	13.58	17.15	15.52	14.7467	7.7	0.262644	0.737356
comp178388_c0	comp130030_c0	1	34.5767	100.5	32.5767	36.7867	1.12667	10.8033	15.45	4.28333	0.2626	0.7374
comp194974_c0	comp165178_c0	1	16.2333	306.533	12.8667	14.26	16.6	17.2567	18.5	12.72	0.261899	0.738101
comp183570_c0	comp145482_c2	1	11.38	150.137	9.07333	9.34667	10.1033	9.34333	9.13667	6.15333	0.261482	0.738518
comp193249_c0	comp164500_c0	1	21.56	646.003	15.4333	20.75	11.2767	12.4433	14.3833	5.7	0.26114	0.73886
comp196585_c0	comp169373_c0	1	19.46	122.417	15.22	12.7333	10.6033	8.46	6.89	4.78	0.260861	0.739139
comp191445_c3	comp155173_c0	1	1.59333	1889.87	15.5333	10.1133	6.49333	21.08	32.5333	3.49667	0.260307	0.739693
comp190381_c0	comp166754_c0	1	60.4767	80.52	8.65333	21.39	21.2333	1.60667	4.18333	2.38333	0.260043	0.739957
comp187111_c0	comp164417_c0	1	15.3633	97.39	7.07667	12.6367	17.66	20.3233	23.4133	7.31333	0.259	0.741
comp186358_c0	comp160251_c0	1	11.6967	224.147	10.0167	11.7833	4.85667	4.52667	4.55333	2.34667	0.258912	0.741088
comp195872_c0	comp168120_c0	1	13.3167	364.21	8.48667	11.4967	8.21667	6.94667	5.96667	3.82667	0.258684	0.741316
comp195209_c0	comp167764_c0	1	5.70333	252.807	7.87667	9.3	23.2167	17.67	10.8	7.76	0.258285	0.741715
comp195553_c1	comp167600_c0	1	40.9267	571.137	20.2133	24.35	11.6767	7.91333	5.02333	0.466667	0.257777	0.742223
comp180582_c0	comp154432_c0	1	20.2133	107.533	8.39667	12.4133	13.8633	11.0067	9.36667	6.29667	0.257522	0.742478
comp175497_c1	comp141367_c0	1	13.18	47.8133	6.05	12.0967	19.6067	26.6533	29.82	11.85	0.257291	0.742709
comp196430_c0	comp167342_c0	1	5.41	74.6833	14.7967	12.2433	25.0833	21.3767	13.45	11.4467	0.256922	0.743078
comp196691_c0	comp167705_c3	1	14.47	374.933	16.9033	13.5	5.78667	5.03667	4.14	3.79667	0.256508	0.743492
comp191306_c0	comp164838_c0	1	5.22667	140.56	5.09	5.43667	8.68	13.7033	17.7333	7.3	0.255661	0.744339
comp192949_c0	comp166482_c0	1	18.3533	123.59	11.37	13.5467	15.1367	12.13	10.1233	6.34667	0.253944	0.746056
comp176010_c0	comp151458_c0	1	26.8967	134.733	16.2467	19.5933	15.0333	15.21	16.9767	6.64667	0.252742	0.747258
comp173558_c0	comp144112_c0	1	11.25	99.2933	7.60667	12.5733	16.3867	16.75	17.9433	8.05	0.252495	0.747505
comp190430_c0	comp160591_c0	1	6.83	110.493	6.07333	14.3433	24.6867	26.2433	28.17	6.26333	0.251703	0.748297
comp181435_c0	comp148198_c0	1	12.0633	209.847	10.96	13.93	9.11667	8.99667	9.77667	3.46	0.251468	0.748532
comp184415_c0	comp153847_c0	1	21.3467	422.943	8.70333	13.44	21.8367	21.3967	23.16	10.1033	0.251176	0.748824
comp186392_c0	comp167516_c1	1	12.74	300.5	5.46667	7.73667	42.89	32.48	24.47	11.1333	0.250572	0.749428
comp179430_c0	comp160339_c0	1	16.19	79.1767	14.2667	9.14333	16.8133	13.8467	15.3067	3.56667	0.249321	0.750679
comp193745_c0	comp168070_c0	1	20.2933	105.537	3.64667	5.60667	42.5367	30.4967	29.1767	7.39667	0.24853	0.75147
comp195341_c0	comp167965_c0	1	12.54	266.11	8.53	9.43	9.96667	7.84	5.91333	3.99667	0.24823	0.75177
comp188592_c2	comp163505_c0	1	11.0367	162.723	5.62	7.95	34.4267	29.7967	26.4233	20.3767	0.247656	0.752344
comp181609_c0	comp148801_c0	1	8.88333	303.92	4.92667	4.16333	15.5033	11.1033	5.17	5.84667	0.246347	0.753653
comp167565_c0	comp127657_c0	1	80.9	20.5467	42.7133	53.62	7.51	3.72667	11.6033	4.13333	0.245958	0.754042
comp180014_c0	comp162193_c2	1	41.66	255.733	14.8367	24.6233	4.88	3.41	1.15667	2.79333	0.245678	0.754322
comp196707_c0	comp169302_c0	1	14.27	918.953	9.82667	12.22	13.4333	14.7633	16.7533	9.66	0.245632	0.754368
comp181300_c0	comp162437_c1	1	24.7833	237.033	25.0367	24.5833	5.70333	8.7	11.6833	3.52	0.244959	0.755041
comp195632_c1	comp165181_c0	1	29.05	339.27	8.17667	8.80667	31.83	22.6033	11.4733	14.23	0.244696	0.755304
comp195526_c1	comp169328_c0	1	77.6967	236.773	16.9433	19.1267	13.0533	7.44	6.49	3.03667	0.243054	0.756946
comp195636_c0	comp128854_c1	1	48.4967	72.1533	7.27667	18.12	99.8	2.56333	3.27667	9.68	0.241705	0.758295
comp193858_c0	comp167113_c0	1	12.2733	265.023	8.19333	7.79667	8.80333	10.02	11.9433	5.30667	0.240871	0.759129
comp191490_c1	comp154812_c0	1	18.88	475.533	14.2	10.7167	7.09	12.7433	17.0167	7.13333	0.240815	0.759185
comp189815_c0	comp164611_c0	1	8.28333	270.463	9.2	12.17	8.56667	9.06	10.3333	4.45	0.240011	0.759989
comp186723_c0	comp159192_c0	1	18.8067	194.523	8.81333	9.53	18.39	14.14	11.8633	6.12	0.23855	0.76145
comp182744_c1	comp168286_c0	1	21.2533	186.28	11.5733	17.4133	10.69	9.09667	8.35	5.08667	0.237327	0.762673
comp185124_c0	comp164818_c1	1	20.4767	348.86	16.8433	17.6167	1.00667	10.57	16.82	3.36333	0.237101	0.762899
comp194096_c0	comp165214_c0	1	7.75667	257.123	7.31	8.10667	19.3767	16.47	14.9433	8.53333	0.237074	0.762926
comp184665_c1	comp165816_c0	1	25.84	695.603	25.77	34.5033	1.35	3.45	4.53	2.53333	0.236999	0.763001
comp191380_c0	comp160470_c0	1	12.9633	204.21	5.92	11.3	21.18	18.5	17.3833	10.5567	0.23697	0.76303
comp183341_c0	comp168668_c1	1	13.03	168.913	13.6833	10.64	9.73667	8.06	6.46667	5.36667	0.236852	0.763148
comp194635_c0	comp166771_c0	1	11.3733	207.89	7.6	9.37333	14.9	12.76	11.4633	7.93667	0.23512	0.76488
comp195719_c0	comp157813_c0	1	14.62	103.74	16.2133	19.15	21.0767	18.55	17.3333	6.87333	0.234823	0.765177
comp193407_c0	comp166705_c0	1	11.8533	251.37	10.01	13.5533	13.76	13.0167	13.28	8.24667	0.234423	0.765577
comp175257_c0	comp163684_c0	1	5.26333	113.803	16.08	22.2267	3.58	11.9367	17.9	7.93667	0.23432	0.76568
comp184068_c0	comp160363_c0	1	18.9267	172.88	23.34	22.5033	5.52667	7.04	7.85667	6.49333	0.234157	0.765843
comp190713_c0	comp163950_c0	1	18.8467	64.9133	8.92	10.8867	7.33667	8.6	10.46	3.40333	0.234076	0.765924
comp194798_c0	comp157012_c0	1	10.3567	506.957	11.75	11.79	13.6	13.8533	14.88	10.2567	0.233963	0.766037
comp179156_c0	comp150106_c0	1	20.1733	551.583	17.68	19.2867	8.04	11.6167	16.2933	1.94667	0.233446	0.766554
comp194539_c1	comp167159_c0	1	18.1633	109.89	10.0333	22.3367	8.35333	11.7867	14.2033	3.17	0.231879	0.768121
comp191879_c0	comp166739_c0	1	7.03	192.05	7.15	9.63667	20.4033	17.29	15.2267	9.61667	0.231725	0.768275
comp193161_c1	comp163383_c0	1	16.82	292.647	8.93667	18.3267	7.44333	5.92333	4.88333	2.52333	0.231685	0.768315
comp192257_c0	comp161406_c0	1	9.99	250.553	12.6233	13.53	13.7733	13.2633	14.04	7.55333	0.230639	0.769361
comp195037_c0	comp167166_c0	1	6.95667	367.707	6.71	6.48667	15.1467	11.3833	5.79	7.45667	0.229988	0.770012
comp181014_c0	comp160118_c0	1	26.7633	45.8133	4.67	16.85	7.33	36.08	32.0967	3.42333	0.229025	0.770975
comp192209_c0	comp107250_c0	1	14.2267	140.783	6.66333	9.37	34.73	27.8367	23.2933	16.6267	0.228416	0.771584
comp186755_c0	comp163154_c1	1	9.62333	63.0333	8.30333	15.2167	10.2533	9.05333	7.29333	7.30667	0.227723	0.772277
comp195949_c0	comp168614_c0	1	11.39	343.5	9.43667	12.9	6.04	5.57333	5.63667	3.30667	0.227439	0.772561
comp194577_c0	comp167981_c0	1	12.1667	197.317	11.0633	12.3233	8.90333	7.64333	7.07333	4.26	0.227435	0.772565
comp182494_c0	comp150499_c0	1	16.07	83.1933	13.9967	14.31	12.99	13.8133	15.7233	8.68	0.226175	0.773825
comp194063_c0	comp169207_c0	1	7.45333	353.22	7.69667	10.0033	15.02	17.8333	21.1367	11.93	0.225	0.775
comp186789_c0	comp164496_c0	1	6.71333	168.727	3.54	20.65	10.8833	9.03333	6.98333	4.59667	0.224593	0.775407
comp140373_c0	comp86717_c0	1	17.2367	88.38	8.32333	11.3667	18.2067	23.4633	30.3167	6.10333	0.224219	0.775781
comp194827_c0	comp169009_c0	1	12.27	505.52	14.7433	15.72	13.57	13.1233	13.7533	8.87667	0.223929	0.776071
comp187781_c0	comp157311_c0	1	16.0233	93.74	13.5167	14.5467	24.11	18.7767	14.83	10.02	0.223887	0.776113
comp194008_c0	comp158978_c0	1	16.39	398.32	18.52	18.7167	13.37	11.4967	10.6933	6.36667	0.223811	0.776189
comp175862_c0	comp144918_c0	1	24.7333	314.97	25.9033	28.45	0.526667	4.99667	8.48333	0.953333	0.221742	0.778258
comp187354_c2	comp163680_c0	1	25.6833	144.823	24.14	30.76	3.88667	10.7067	16.4133	1.15333	0.22147	0.77853
comp193504_c0	comp166147_c0	1	8.83	283.35	8.12333	8.67667	12.6233	12.1067	12.8033	7.61333	0.220893	0.779107
comp194736_c0	comp166690_c0	1	10.7033	673.56	14.2167	10.1367	6.97	7.29	8.14	5.09	0.22089	0.77911
comp182002_c0	comp156400_c0	1	13.7767	159.16	12.1967	14.3867	23.15	18.1933	14.8633	8.12333	0.220571	0.779429
comp180977_c0	comp159779_c0	1	11.2733	96.8067	6.74	11.02	17.89	12.8433	8.34	5.81667	0.220286	0.779714
comp195682_c0	comp162027_c0	1	13.98	78.8467	9.32	5.84667	12.3967	9.68667	9.25667	5.12667	0.219959	0.780041
comp178481_c0	comp156396_c1	1	10.01	121.227	17.7333	3.19	2.87333	29.93	54.4367	13.7467	0.219931	0.780069
comp194440_c0	comp147524_c1	1	13.02	345.037	13.2167	13.46	14.5733	14.57	16.1433	8.55333	0.219798	0.780202
comp187663_c0	comp162848_c0	1	11.66	213.753	9.27	14.8467	11.77	10.0867	9.38	5.23333	0.217468	0.782532
comp190493_c0	comp166021_c1	1	5.3	140.93	7.09333	7.69333	11.7267	12.6333	14.5367	7.94333	0.217377	0.782623
comp173408_c0	comp137237_c0	1	8.18667	108.063	12.1667	10.2967	17.3567	17.27	19.6533	8.59	0.217326	0.782674
comp195714_c0	comp164011_c0	1	22.9667	702.557	10.5933	18.95	5.51333	6.87	8.54667	3.77	0.217252	0.782748
comp190614_c0	comp155961_c0	1	12.44	53.8833	11.2033	12.5133	16.7867	10.63	3.36	4.06333	0.217019	0.782981
comp191543_c0	comp168148_c0	1	34.0133	58.3067	13.88	22.0967	1.86667	14.5933	14.7533	2.86333	0.216542	0.783458
comp188805_c0	comp166158_c0	1	11.54	235.147	7.26667	7.71667	8.88333	8.72667	9.72	4.79333	0.215032	0.784968
comp193867_c0	comp167398_c0	1	2.97667	242.09	8.51667	10.29	4.55333	15.0533	22.0267	9.52667	0.215001	0.784999
comp194170_c0	comp165289_c0	1	1.10333	510.897	31.8633	2.97667	1.68667	18.2667	33.9833	5.16333	0.214103	0.785897
comp178523_c1	comp153069_c0	1	12.08	67.3467	10.45	8.11	38.5933	29.32	17.3833	22.23	0.213191	0.786809
comp190600_c0	comp159435_c2	1	20.7767	488.707	11.57	12.61	20.2667	15.76	11.1833	10.4733	0.213105	0.786895
comp191250_c0	comp162528_c1	1	9.04667	285.613	15.3267	12.7733	13.6333	11.1033	9.78333	5.10333	0.213077	0.786923
comp191623_c0	comp141756_c0	1	1.69667	841.107	47.56	12.77	2.32667	31.15	52.0567	18.1467	0.21232	0.78768
comp196501_c1	comp166435_c0	1	6.13333	224.373	6.09667	7.21667	8.10667	11.3433	14.0367	8.24333	0.212223	0.787777
comp193183_c0	comp163970_c1	1	0.52	340.607	10.87	13.6333	25.1767	23.64	25.22	10.5533	0.212049	0.787951
comp188780_c0	comp145214_c0	1	34.9	271.097	24.35	25.3333	1.32333	18.61	30.3433	5.40333	0.21104	0.78896
comp184826_c0	comp161592_c0	1	7.33	112.137	7.92667	6.1	28.1333	22.2467	6.97	20.03	0.210305	0.789695
comp187737_c0	comp167842_c0	1	13.3	81.42	12.57	13.81	12.8667	11.3467	11.0833	6.43667	0.210084	0.789916
comp176422_c0	comp142616_c0	1	13.5233	1322.17	91.02	31.0067	0.766667	12.28	17.9933	11.05	0.209919	0.790081
comp188276_c0	comp162989_c0	1	7.50667	179.21	12.3133	15.3833	19.3833	16.3367	11.19	13.2833	0.20972	0.79028
comp195442_c0	comp166295_c1	1	9.61333	100.827	9.56	18.7	12.6867	12.8067	13.42	5.78	0.208091	0.791909
comp193258_c0	comp165307_c1	1	11.1233	432.197	5.86	6.10333	3.76333	6.4	9.15333	2.55333	0.2075	0.7925
comp192078_c1	comp156920_c0	1	9.55667	87.6367	7.1	9.31333	19.3367	20.3267	23.6267	10.24	0.207486	0.792514
comp189709_c0	comp160927_c0	1	3.51667	168.093	8.44333	9.01	13.3067	10.0367	7.14667	4.03667	0.207283	0.792717
comp185123_c0	comp155609_c0	1	5.34333	51.0567	11.1867	11.3767	12.8167	13.01	14.35	6.38	0.207236	0.792764
comp185513_c0	comp152687_c0	1	7.25667	130.673	7.31667	6.52667	12.5667	9.80333	7.88333	5.16667	0.206746	0.793254
comp195551_c0	comp167102_c0	1	10.63	628.347	12.0967	8.34333	4.66667	17.0533	25.51	9.97333	0.206205	0.793795
comp195006_c0	comp166598_c0	1	14.22	516.483	10.7333	10.86	17.8033	13.11	9.51	5.91	0.206164	0.793836
comp181671_c0	comp158919_c0	1	7.11333	79.2967	12.2833	10.42	8.82333	9.10667	10.15	6.72	0.202176	0.797824
comp182000_c0	comp144055_c0	1	20.6933	612.68	11.62	14.3033	12.1267	11.1633	9.33	10.72	0.200464	0.799536
comp181798_c0	comp155335_c0	1	16.5367	226.287	11.4333	18.8167	13.8933	12.29	11.7467	8.11333	0.200125	0.799875
comp187829_c0	comp152596_c0	1	5.11	281.26	7.66	7.04	27.0667	26.21	19.59	27.43	0.200018	0.799982
comp194620_c0	comp167023_c0	1	20.8667	465.04	17.68	19.8967	16.9633	15.1533	15.1767	9.37	0.199054	0.800946
comp186176_c0	comp165420_c0	1	12.91	258.08	10.1767	13.3967	0.51	11.1633	10.8367	14.8167	0.197248	0.802752
comp193137_c2	comp165365_c0	1	14.3333	669.81	14.9333	20.48	17.7567	14.58	13.1333	7.67333	0.197222	0.802778
comp188016_c0	comp162066_c1	1	16.34	203.093	14.84	15.34	15.99	11.44	7.82667	5.06667	0.19721	0.80279
comp194758_c0	comp167532_c0	1	7.71	280.567	10.3667	18.9933	25.6867	24.9533	27.7133	10.7233	0.196731	0.803269
comp176160_c0	comp125278_c0	1	21.3833	34.2567	33.7167	13.2867	33.7767	21.0867	19.6167	11.24	0.196324	0.803676
comp192322_c0	comp165238_c1	1	21.7767	452.53	17.18	17.0533	6.78333	11.7833	17.3467	4.39333	0.194962	0.805038
comp193385_c0	comp162758_c0	1	9.21667	258.653	7.23333	69.0433	7.4	8.91667	9.43	4.55	0.192616	0.807384
comp195774_c1	comp166606_c0	1	21.1367	434.35	7.42333	9.17667	21.3933	18.1167	20.0767	4.64667	0.190577	0.809423
comp186819_c0	comp161371_c0	1	11.31	251.783	4.60333	12.3367	27.33	23.3067	22.0933	13.77	0.189836	0.810164
comp186978_c0	comp164138_c0	1	5.09	122.27	9.55	12.25	12.86	11.2333	11.1567	4.36667	0.189443	0.810557
comp224788_c0	comp151890_c0	1	1.93667	422.267	113.477	659.563	0	14.99	3.44667	0	0.188717	0.811283
comp141554_c0	comp64526_c0	1	18.88	47.28	15.4367	19.0667	7.91333	19.5333	28.1733	1.27	0.188266	0.811734
comp192499_c0	comp156583_c0	1	13.6633	375.577	8.37667	4.98667	18.0633	15.1633	13.4833	10.8933	0.188161	0.811839
comp195040_c1	comp160338_c0	1	9.61333	300.777	3.94	2.52333	15.1167	13.2167	11.25	11.4767	0.187358	0.812642
comp193017_c0	comp165860_c0	1	9.96667	244.497	12.2833	8.25333	19.3633	15.0867	11.0833	10.06	0.187019	0.812981
comp194255_c0	comp165746_c0	1	13.0733	205.26	5.21333	7.89667	13.28	12.1967	13.4	6.15667	0.186955	0.813045
comp196546_c0	comp166977_c0	1	64.6733	152.08	9.28	8.47667	38.91	17.5133	18.32	10.0033	0.185387	0.814613
comp192938_c0	comp168433_c0	1	18.6733	259.06	12.64	19.26	11.2667	7.94667	4.85	4.34	0.185011	0.814989
comp188137_c1	comp160593_c1	1	11.2667	190.76	10.1067	10.79	24.9433	16.8633	9.23333	7.89333	0.184416	0.815584
comp193381_c1	comp166851_c0	1	7.34	375.91	7.92	9.48333	10.2867	7.94667	5.66667	5.28	0.183953	0.816047
comp193421_c0	comp164812_c0	1	18.57	220.363	11.52	8.84	6.31	6.55667	8.28	2.75333	0.183437	0.816563
comp195058_c0	comp144914_c0	1	2.55333	2936.35	18.9967	12.0867	4.35333	18.5833	29.8033	9.76667	0.181369	0.818631
comp179103_c1	comp152431_c0	1	11.9467	124.647	11.3633	11.8333	13.1033	11.3033	10.48	8.06333	0.181186	0.818814
comp183892_c0	comp162918_c0	1	15.4567	141.82	12.65	9.83667	22.8967	13.2233	1.58	6.64	0.180352	0.819648
comp196622_c0	comp168496_c0	1	11.8967	325.103	15.73	18.0367	23.5433	19.1867	15.4767	13.24	0.179945	0.820055
comp192505_c1	comp164816_c0	1	14.2167	220.833	12.1	19.2833	10.9033	13.8267	17.6	7.82667	0.179874	0.820126
comp187741_c0	comp166385_c2	1	17.4967	88.0267	14.0433	16.5167	6.78	11.5033	17.3833	1.93	0.179527	0.820473
comp182367_c0	comp162404_c0	1	11.0533	49.5867	9.80333	7.99333	20.1967	15.75	15.2833	8.32333	0.179184	0.820816
comp179375_c0	comp158527_c0	1	8.55667	438.987	17.8433	10.21	6.42	8.59667	9.98667	7.95333	0.17899	0.82101
comp192466_c0	comp165856_c0	1	12.4967	178.57	12.9	15.0467	7.4	6.18333	4.39667	5.35	0.178831	0.821169
comp187747_c0	comp166275_c0	1	26.9067	96.7033	8.51	7.68333	9.38	11.0267	13.88	6.04333	0.178237	0.821763
comp194979_c0	comp163879_c0	1	8.70667	157.337	4.09333	6.61667	18.85	12.8167	9.07667	4.70333	0.177438	0.822562
comp168208_c0	comp148540_c0	1	17.0033	85.6567	15.64	17.58	17.3367	13.3133	9.48	9.14667	0.17693	0.82307
comp154838_c0	comp122300_c0	1	11.42	105.443	9.99	15.42	15.26	10.7167	6.68333	4.67	0.175915	0.824085
comp183653_c0	comp157752_c0	1	23.9533	710.337	11.7433	26.2433	19.5133	14.5133	10.7933	8.09667	0.175715	0.824285
comp195390_c0	comp165521_c0	1	12.6833	486.913	9.92333	10.7833	2.83333	5.97667	9.00333	2.96	0.174879	0.825121
comp185016_c0	comp122092_c0	1	12.01	92.21	8.16333	11.4133	19.8033	15.9933	14.8267	8.51333	0.174851	0.825149
comp188841_c0	comp156750_c0	1	6.78	336.44	10.4633	7.23	14.7667	12.7867	11.8	9.46667	0.174222	0.825778
comp194006_c0	comp166452_c0	1	11.64	202.557	7.06333	9.92333	9.75333	8.6	9.09667	4.42333	0.174118	0.825882
comp178107_c0	comp89657_c0	1	27.26	226.59	13.3733	5.41333	31.8667	23.4767	19.7933	14.93	0.173708	0.826292
comp180333_c0	comp137712_c0	1	10.8033	182.7	8.81667	12.4667	13.5867	10.2667	8.10667	5.41	0.173487	0.826513
comp191005_c0	comp163237_c0	1	8.08	160.64	7.84333	10.1767	11.8933	17.3567	24.31	8.18	0.172522	0.827478
comp196541_c0	comp168971_c0	1	9.03	200.217	14.5367	9.17333	7.82667	10.8633	15.09	6.26667	0.172334	0.827666
comp181946_c0	comp122462_c0	1	22.0967	323.573	9.69333	13.4533	5.07333	3.67333	3.04667	1.64667	0.171856	0.828144
comp185802_c0	comp165689_c0	1	7.08333	474.837	17.5767	55.71	3.65333	36.8	67.1467	2.19333	0.170729	0.829271
comp191914_c0	comp165890_c0	1	12.0267	195.59	12.5933	17.55	17.6533	14.4933	15.44	2.11667	0.170086	0.829914
comp188694_c0	comp163924_c1	1	92.5467	131.687	14.48	73.7367	120.63	3.30667	7.28	5.1	0.169517	0.830483
comp193165_c0	comp159430_c0	1	5.55667	292.1	9.29333	9.02667	15.89	13.3367	13.1267	6.94667	0.169336	0.830664
comp192515_c0	comp162489_c0	1	11.5033	103.317	4.92333	7.68	20.64	13.4433	8.87	6.14	0.168885	0.831115
comp194792_c0	comp168270_c0	1	7.34	319.383	5.34667	8.93667	11.8	8.18	5.18333	4.02	0.168834	0.831166
comp189792_c0	comp165272_c0	1	22.2367	65.2533	2.91	9.62667	40.3667	13.8433	7.11	3.33	0.168827	0.831173
comp195733_c0	comp166032_c1	1	9.52333	181.4	7.20667	11.9	10.7633	8.26667	5.83	5.80667	0.168826	0.831174
comp194708_c0	comp168686_c0	1	8.75333	260.467	13.13	12.0767	6.05667	6.18333	7.51	3.13	0.167773	0.832227
comp194109_c0	comp165149_c0	1	8.09667	1035.64	14.0033	8.94667	9.65	7.44333	6.42333	3.82333	0.166777	0.833223
comp188147_c0	comp144792_c0	1	4.16	965.36	14.75	6.04667	5.53	14.48	22.31	8.64667	0.166562	0.833438
comp193860_c0	comp166016_c0	1	10.5167	354.57	9.54333	11.9167	17.9467	14.0833	12.0133	8.13333	0.166487	0.833513
comp174120_c0	comp160023_c0	1	8.93	76.51	13.36	19.46	13.53	12.5967	12.2833	5.22333	0.166324	0.833676
comp186585_c0	comp127689_c0	1	15.51	177.793	13.43	14.7967	6.61	5.09667	3.48667	3.86333	0.165907	0.834093
comp187538_c0	comp164470_c0	1	11.1567	234.987	8.57667	11.23	10.9733	8.71667	7.16333	5.89667	0.164118	0.835882
comp195897_c1	comp168643_c0	1	11.9633	192.63	12.4233	14.5833	5.15667	5.49333	6.76	2.86667	0.163848	0.836152
comp184698_c0	comp162134_c0	1	10.54	127.387	8.46333	16.2067	15.3633	12.2667	9.33333	8.80333	0.16325	0.83675
comp191117_c0	comp163593_c1	1	16.4467	181.15	13.4133	15.87	17.0833	23.0067	30.7967	12.8633	0.162983	0.837017
comp193783_c0	comp166880_c0	1	12.74	267.04	2.40667	8.42333	43.8033	25.5033	13.1167	5.46667	0.162961	0.837039
comp195510_c0	comp169292_c0	1	7.08667	248.01	8.11333	5.12667	16.3467	12.4	9.98667	7.18333	0.162805	0.837195
comp184101_c0	comp157963_c0	1	7.55333	124.187	9.36667	9.85	14.5267	12.2533	12.6567	5.39333	0.16082	0.83918
comp195154_c0	comp168810_c0	1	14.8933	121.6	9.95	16.3067	10.0467	10.37	12.2433	5.09	0.16054	0.83946
comp192429_c0	comp168344_c0	1	20.2833	152.877	14.3033	14.64	11.3267	9.16667	6.42667	8.24667	0.160351	0.839649
comp191851_c0	comp162451_c0	1	31.5233	68.2533	5.59	4.97333	26.8233	9.00667	11.9	2.93333	0.158508	0.841492
comp196441_c0	comp168732_c1	1	21.41	454.843	13.9667	16.39	6.09	4.99667	3.32	4.59	0.158062	0.841938
comp188444_c0	comp158335_c0	1	5.45	98.19	7.92	7.28	13.23	12.26	13.5033	7.12333	0.157935	0.842065
comp193273_c0	comp163084_c0	1	37.4033	444.253	10.2033	10.0933	5.58667	10.01	16.27	1.67	0.157539	0.842461
comp192325_c0	comp157824_c0	1	7.54333	346.81	10.77	8.34667	8.10333	8.66	10.6933	5.13667	0.154149	0.845851
comp193066_c0	comp167295_c0	1	13.54	368.34	13.25	16.0933	14.5533	14.4167	16.15	10.0167	0.15317	0.84683
comp184628_c1	comp152484_c0	1	36.8567	74.64	9.11	20.1267	17.0267	11.23	12.7333	4.86333	0.153111	0.846889
comp191223_c0	comp161122_c0	1	20.7333	363.26	10.98	10.7333	18.8067	13.67	11.76	6.56	0.152064	0.847936
comp193023_c1	comp166330_c0	1	33.3933	408.13	11.8167	11.1933	10.7367	8.76	8.21333	6.17333	0.150293	0.849707
comp170036_c0	comp140507_c0	1	24.9833	480.607	19.93	16.83	13.3633	12.29	13.0933	8.57333	0.150071	0.849929
comp189152_c0	comp161778_c0	1	7.07667	253.46	6.74	10.3233	8.06	6.5	6.06333	3.62333	0.147931	0.852069
comp188053_c0	comp151505_c0	1	16.0133	260.947	15.6567	16.4333	24.27	19.73	19.54	10.13	0.145495	0.854505
comp186056_c0	comp166785_c1	1	17.0233	328.577	14.72	13.8333	13.7533	10.69	9.46667	6.34333	0.144642	0.855358
comp193107_c0	comp165039_c0	1	11.94	157.21	9.72	14.2133	15.0467	10.8067	8.43333	5.14667	0.14344	0.85656
comp184344_c0	comp155036_c0	1	13.74	269.117	10.4567	15.85	17.7367	12.99	9.02667	8.59333	0.142947	0.857053
comp189295_c0	comp158336_c0	1	17.8467	384.397	14.9433	17.5767	8.53333	11.46	15.9833	6.06667	0.141767	0.858233
comp189991_c0	comp158169_c0	1	7.72667	211.15	8.60667	9.12	10.2233	9.07	10.3867	3.95667	0.141298	0.858702
comp192023_c2	comp165231_c0	1	6.42	155.837	7.97667	5.59333	9.19667	9.52667	12.0967	5.06667	0.139857	0.860143
comp196715_c0	comp168799_c1	1	30.36	1004.49	21.4467	35.92	5.49	4.74333	4.46667	3.63	0.135623	0.864377
comp191392_c0	comp155321_c0	1	11.4867	241.37	22.1267	16.6733	7.60333	8.13333	10.4967	4.62667	0.134913	0.865087
comp177298_c0	comp149954_c0	1	22.2867	49.4767	4.35667	6.18667	44.2633	10.5067	11.5967	2.47	0.134408	0.865592
comp179964_c0	comp150263_c0	1	5.78667	86.61	10.7167	12.1633	13.6533	11.65	9.6	9.18333	0.134335	0.865665
comp187768_c1	comp162283_c0	1	23.4067	436.88	10.11	19.59	11.66	13.4933	15.1033	12.2533	0.133989	0.866011
comp189999_c0	comp160674_c0	1	9.67	130.563	5.43667	6.94	12.7467	9.97333	8.68667	6.83667	0.13285	0.86715
comp178937_c0	comp123504_c0	1	63.1633	210.087	4.17333	8.00667	20.8767	7.60667	5.23667	3.67	0.132108	0.867892
comp184373_c0	comp156984_c0	1	5.13667	206.14	12.3633	11.5267	8.76667	6.93	6.69333	3.15667	0.131346	0.868654
comp193969_c0	comp161238_c0	1	70.2133	142.95	5.06667	20.97	31.4967	15.6933	16.9533	12.95	0.13067	0.86933
comp185396_c1	comp159681_c0	1	100.91	158.797	15.8033	40.1733	35.0633	1.21333	3.5	6.43333	0.130633	0.869367
comp195329_c0	comp168534_c0	1	9.76	421.38	8.61667	10.5	15.8533	13.0167	11.8533	9.16	0.130125	0.869875
comp192507_c0	comp164269_c0	1	12.0233	190.73	15.07	9.05667	26.0533	19.1267	17.2333	9.28	0.129007	0.870993
comp190290_c0	comp166894_c0	1	12.62	755.217	34.3467	46.9667	5.05	3.48667	1.41667	2.52333	0.128724	0.871276
comp190899_c0	comp166893_c0	1	13.1	166.16	12.65	17.19	4.43333	5.56667	7.48667	3.12	0.128481	0.871519
comp173106_c1	comp147689_c0	1	25.3667	72.0567	28.9967	12.6133	5.83667	14.1367	38.3667	4.37	0.126849	0.873151
comp195675_c0	comp164351_c0	1	34.9933	162.723	13.0933	14.2067	15.0833	8.95667	7.22667	4.79333	0.126498	0.873502
comp187960_c0	comp157088_c0	1	10.0067	44.3167	10.15	12.1233	21.76	19.1233	20.0333	9.61	0.125522	0.874478
comp190019_c0	comp166451_c0	1	6.99667	83.3	5.93333	12.9933	15.7367	12.3467	11.4733	3.94667	0.12536	0.87464
comp190336_c0	comp161517_c0	1	6.61	524.337	4.58333	4.59	17.78	12.7833	11.9	4.74	0.124969	0.875031
comp187080_c0	comp158228_c0	1	10.86	309.647	10.4567	12.8933	8.13	6.61	6.19333	4.26333	0.124638	0.875362
comp194866_c0	comp169182_c0	1	13.8633	347.803	15.52	19.77	22.41	16.3967	13.7867	8.06667	0.124041	0.875959
comp195635_c0	comp168501_c0	1	16.65	342.503	10.9467	14.8733	11.4533	13.72	18.4967	7.49333	0.123619	0.876381
comp189314_c0	comp162235_c0	1	9.24667	204.657	11.0833	10.7967	13.47	11.9067	14.48	4.29	0.123178	0.876822
comp178823_c0	comp168995_c4	1	18.3767	651.68	25.5	22.1033	12.69	8.01667	4.95667	3.14	0.123087	0.876913
comp196616_c0	comp166175_c1	1	15.4967	568.523	9.93	13.32	14.96	12.8467	11.4667	10.8333	0.122512	0.877488
comp193198_c0	comp168069_c0	1	21.06	612.783	13.07	17.6767	13.3467	10.8233	10.9233	5.99	0.122065	0.877935
comp196064_c0	comp168784_c0	1	5.76667	249.987	4.66667	7.56333	9.46	7.92	7.63333	5.36667	0.121905	0.878095
comp196290_c1	comp169389_c0	1	25.9433	226.71	5.67	5.55667	5.21333	5.89	8.30333	2.33667	0.121436	0.878564
comp195136_c0	comp168638_c0	1	12.9833	514.05	12.1167	9.77667	14.0333	11.4033	11.2533	6.86	0.120977	0.879023
comp190027_c0	comp168048_c0	1	25.04	671.513	36.8767	24.5833	0.673333	7.53333	12.2533	6.66333	0.12025	0.87975
comp185555_c0	comp155168_c0	1	6.02	250.347	9.37	9.65667	16.26	15.5167	18.7133	8.17	0.120142	0.879858
comp178233_c1	comp153853_c0	1	11.6833	242.657	20.57	20.3167	15.81	13.85	11.9733	12.07	0.120033	0.879967
comp189101_c0	comp160545_c0	1	11.6867	493.013	11.8133	14.0033	10.6267	9.89667	10.1267	8.12333	0.119999	0.880001
comp181110_c0	comp158973_c0	1	7.66333	57.6233	7.78667	14.3	2.22667	21.98	27.0533	34.0067	0.11988	0.88012
comp187727_c0	comp151972_c0	1	8.22333	335.693	17.4067	13.6133	5.83	7.25	9.29	5.6	0.119231	0.880769
comp195697_c0	comp168322_c0	1	20.46	689.193	18.23	17.8133	8.38667	8.50667	9.81	6.29333	0.118897	0.881103
comp190473_c1	comp168569_c0	1	17.62	470.173	22.15	20.5833	20.6	15.72	10.7233	12.5533	0.118367	0.881633
comp194091_c0	comp168547_c0	1	6.02667	110.723	4.35333	6.36333	17.2333	15.74	17.4133	9.84333	0.117232	0.882768
comp192079_c0	comp155929_c0	1	10.2133	147.053	8.45	11.4633	8.13	8.61333	11.96	2.68	0.115627	0.884373
comp192814_c0	comp167218_c0	1	3.44667	435.427	7.95	6.92	2.67333	20.1733	35.8067	13.1133	0.114714	0.885286
comp182234_c0	comp76744_c0	1	9.21667	158.93	4.99667	5.37667	8.77333	8.80667	10.6867	5.53	0.112894	0.887106
comp195627_c0	comp168006_c0	1	11.86	231.803	11.2933	12.0233	9.27333	7.01	6.07333	4.30333	0.110989	0.889011
comp193596_c0	comp167070_c1	1	35.8833	292.5	12.0933	13.8867	21.1467	16.99	18.2	9.92667	0.110974	0.889026
comp184710_c0	comp158192_c0	1	8.22667	192.797	17.6767	18.7967	16.3967	16.57	20.8633	8.66667	0.110948	0.889052
comp195509_c1	comp167936_c0	1	9.78	88.1567	5.58333	7.19667	20.5833	16.3933	16.6833	9.39	0.110012	0.889988
comp192760_c0	comp158351_c0	1	9.92667	260.7	6.54667	6.75	7.64333	7.35333	9.38333	3.40667	0.109597	0.890403
comp195389_c0	comp168962_c0	1	4.99333	238.79	5.22667	17.19	12.32	10.6533	11.9933	3.92667	0.10861	0.89139
comp189493_c0	comp165065_c0	1	9.65	189.463	14.3267	16.38	23.9933	16.2167	7.79	11.1033	0.108226	0.891774
comp169867_c0	comp175111_c0	1	10.7167	93.3967	36.1367	9.55333	6.23	12.58	23.4867	14.9467	0.106322	0.893678
comp192667_c0	comp163522_c0	1	17.2233	37.1833	7.8	15.1967	26.69	12.87	10.4933	2.95667	0.105124	0.894876
comp193025_c0	comp166679_c0	1	8.55333	261.34	12.2633	14.35	21.06	15.3967	14.1067	6.67667	0.103647	0.896353
comp188758_c0	comp164589_c1	1	34.5633	70.7733	19.3767	16.5267	20.04	20.23	32.2533	5.61	0.102032	0.897968
comp190943_c0	comp166639_c0	1	10.4533	616.717	8.41667	14.01	21.8867	17.3667	18.2733	8.16	0.101653	0.898347
comp194561_c0	comp163037_c0	1	54.2667	264.83	17.9667	26.5933	19.6333	12.4267	11.6567	6.12333	0.101489	0.898511
comp185093_c0	comp165582_c0	1	14.17	601.25	22.78	25.3767	1.33	8.12	16.3833	2.80667	0.100271	0.899729
comp191647_c0	comp142090_c0	1	23.78	330.177	8.95333	16.9633	21.91	13.21	9.53	5.00333	0.100005	0.899995
comp194732_c0	comp167887_c0	1	26.1233	633.273	26.74	30.7	14.0967	11.54	12.0033	6.50667	0.0976712	0.902329
comp188475_c0	comp159146_c0	1	17.7467	199.063	11.17	10.97	29.14	22.1967	22.0067	12.6233	0.0976215	0.902379
comp195575_c0	comp163136_c0	1	14.1033	150.13	10.7433	11.98	9.78333	6.70667	5.99	2.96333	0.0958548	0.904145
comp191559_c0	comp168688_c0	1	13.4567	92.01	12.7833	12.4333	13.0033	8.56	3.86667	6.82	0.0952004	0.9048
comp187807_c0	comp164149_c0	1	3.76	279.683	33.49	11.98	3.11	19.7367	8.31667	37.9433	0.095134	0.904866
comp184085_c1	comp166382_c0	1	41.5567	511.183	36.1	44.3633	5.85	4.97	5.06333	3.36667	0.0932286	0.906771
comp195767_c0	comp168990_c0	1	8.36	294.83	8.28667	8.09667	15.7133	12.08	11.84	6.61333	0.093039	0.906961
comp195528_c1	comp166818_c1	1	40.2333	320.627	1.28333	7.60333	30.63	24.3367	21.85	20.9367	0.0929495	0.90705
comp194481_c0	comp166419_c0	1	9.92	900.95	14.1333	12.89	15.9633	13.7067	14.1267	9.49	0.0918741	0.908126
comp184926_c0	comp164080_c0	1	9.14333	89.61	13.14	22.01	15.8333	13.6267	13.0733	6.17333	0.090821	0.909179
comp188980_c0	comp161628_c0	1	13.6667	57.5667	10.7533	10.6433	14.14	9.19	7.68333	5.01667	0.0905903	0.90941
comp193330_c0	comp163511_c0	1	14.6267	380.513	14.9667	15.0133	12.82	10.7433	10.9967	7.10667	0.0902524	0.909748
comp188343_c0	comp165086_c0	1	9.55	220.803	7.19	10.2767	9.66667	9.62	11.74	6.00333	0.0902428	0.909757
comp191401_c0	comp155066_c0	1	3.66333	358.407	13.56	6.1	14.8767	21.7833	32.4467	14.6833	0.0899584	0.910042
comp195368_c0	comp167563_c0	1	10.2733	549.263	7.65	7.53333	10.9533	10.07	10.22	8.50333	0.0897765	0.910224
comp192320_c0	comp168145_c0	1	18.3033	352.193	10.8233	10.76	10.83	7.49667	4.24667	6.25667	0.0896455	0.910354
comp176426_c0	comp162274_c0	1	13.99	41.78	12.6433	15.0267	7.15667	12.8667	21.7467	1.58667	0.0888173	0.911183
comp186222_c0	comp156837_c0	1	25.0967	186.267	7.88667	14.2033	10.02	10.4767	14.9567	3.23667	0.0876564	0.912344
comp189094_c0	comp150831_c0	1	94.75	1571.92	77.18	110.167	6.59333	3.41	1.55	0.683333	0.0875944	0.912406
comp192251_c0	comp164015_c0	1	10.7167	283.66	11.38	11.7333	7.40333	5.18667	3.86	3.30667	0.087537	0.912463
comp192673_c0	comp166460_c0	1	23.63	135.777	4.96333	5.54667	23.37	13.66	14.0667	4.94667	0.0871295	0.912871
comp191774_c0	comp160404_c1	1	26.4433	186.533	4.87667	8.44667	10.9933	8.42	9.15	4.79667	0.0869965	0.913003
comp196475_c0	comp169285_c0	1	4.10667	331.097	8.14333	6.73667	9.99	6.97333	5.97	3.42	0.0869392	0.913061
comp181880_c0	comp166844_c0	1	10.9067	214.463	9.33	11.0767	21.99	15.45	13.7333	7.52333	0.0868992	0.913101
comp176002_c0	comp156906_c0	1	37.4367	88.6967	3.17333	21.51	4.88	28.9267	35.47	6.12667	0.0867321	0.913268
comp190095_c0	comp166885_c0	1	10.51	135.997	8.29	11.9467	14.5033	13.2333	16.1867	6.17333	0.0863465	0.913654
comp194380_c0	comp163199_c0	1	10.0533	413.133	13.4833	9.69667	5.85333	14.3967	21.4533	12.86	0.0859515	0.914048
comp180504_c0	comp151395_c0	1	12.3967	153.213	9.45	11.9067	20.7167	20.1367	23.0967	14.48	0.0858529	0.914147
comp188175_c0	comp159520_c0	1	10.2267	215.537	7.66333	7.58667	12.2933	8.84333	7.81	5.09667	0.0855574	0.914443
comp182132_c0	comp156520_c0	1	14.14	248.917	12.5933	15.4567	14.1433	11.7767	11.2433	8.76667	0.0847398	0.91526
comp195987_c0	comp168037_c0	1	11.0233	439.94	10.1	11.2	9.6	8.08	8.91333	4.6	0.0833838	0.916616
comp190262_c0	comp163149_c0	1	6.57333	129.633	6.11	7.75667	10.12	11.5867	15.0133	7.97333	0.0830929	0.916907
comp190926_c0	comp166704_c0	1	15.5433	154.057	9.45333	16.4333	26.73	26.64	36.04	9.04667	0.0830331	0.916967
comp183879_c0	comp156688_c0	1	9.29333	177.617	9.64667	11.1667	14.8933	9.98667	7.5	5.34667	0.082449	0.917551
comp195137_c0	comp167790_c0	1	10.2667	139.76	9.65333	9.65333	21.6467	18.6933	18.9667	13.9733	0.0814401	0.91856
comp189184_c0	comp162863_c0	1	11.54	196.117	10.96	13.0233	13.45	15.4433	21.5167	8.43667	0.0814392	0.918561
comp187951_c0	comp165464_c0	1	7.08	140.313	14.2167	15.77	17.8267	18.8167	23.9767	12.0033	0.0806565	0.919343
comp189818_c0	comp159738_c0	1	7.49	200.37	9.10667	7.24333	16.2033	16.1833	21.0433	9.17	0.080228	0.919772
comp194924_c0	comp168159_c0	1	9.15667	311.66	9.55667	13.4167	26.81	21.6167	26.7133	5.93	0.0785326	0.921467
comp193405_c0	comp164983_c0	1	7.26333	178.733	7.55333	11.45	9.25667	6.70667	6.49	2.79	0.0783329	0.921667
comp189622_c0	comp164162_c0	1	5.71	302.183	6.42	5.53667	7.98	9.94	13.33	7.28	0.0782115	0.921788
comp195759_c0	comp155957_c0	1	6.67667	1632.62	22.4133	7.84	27.82	17.1667	14.3367	4.95	0.0762835	0.923716
comp193236_c0	comp167986_c0	1	5.06	89.5767	8.97333	7.32333	15.7033	12.5233	12.84	7.02667	0.0760933	0.923907
comp193917_c0	comp167126_c0	1	10.28	77.0533	13.6567	13.4233	18.22	14.7367	12.26	11.5067	0.0757113	0.924289
comp171620_c0	comp129078_c0	1	11.4167	330.557	30.6233	11.05	0.683333	8.82	23.75	0.976667	0.0744769	0.925523
comp194071_c0	comp162174_c0	1	7.55667	405.71	6.67333	6.52333	14.8633	11.5933	11.41	7.14	0.0739732	0.926027
comp191509_c0	comp160592_c0	1	6.48333	169.577	10.6633	13.09	15.4533	12.4667	11.0067	9.25	0.0733553	0.926645
comp196500_c0	comp162935_c0	1	15.1433	489.817	13.56	13.6733	19.42	13.75	12.6933	6.99333	0.0727544	0.927246
comp187610_c0	comp167457_c0	1	12.4367	66.7967	17.6267	18.5133	10.4767	7.31	4.69	3.45667	0.0726271	0.927373
comp89087_c0	comp112614_c0	1	30.02	94.11	11.1533	8.23667	13.3367	19.8567	29.5733	9.81	0.0726265	0.927374
comp184142_c0	comp150112_c0	1	24.1933	103.477	21.06	25.9233	18.06	13.0933	11.02	8.28667	0.0716389	0.928361
comp190139_c0	comp154416_c0	1	3.32333	185.48	7.02	7.44333	14.0367	11.1233	11.0133	6.70667	0.0713241	0.928676
comp192397_c0	comp163086_c0	1	4.06667	138.863	7.28	7.75667	21.2467	14.98	9.85	10.8833	0.0712771	0.928723
comp193205_c0	comp166328_c0	1	7.58	234.273	4.66333	6.85	16.1233	14.7967	16.7267	10.2167	0.0710131	0.928987
comp194418_c0	comp166907_c0	1	11.9867	74.12	9.87667	10.1233	19.8267	17.2567	17.1233	14.17	0.0703084	0.929692
comp145828_c0	comp141801_c0	1	75.6933	78.9067	39.8567	40.1833	50.9167	0.986667	7.47	34.7267	0.0694947	0.930505
comp183608_c0	comp150621_c0	1	15.6167	4.24667	49.8833	25.1267	10.0833	3.59333	9.59333	191.72	0.06889	0.93111
comp188289_c0	comp164901_c0	1	12.07	241.757	12.96	13.0133	18.0167	12.53	11.7	5.77	0.066547	0.933453
comp195251_c0	comp154626_c0	1	19.1733	647.247	13.03	13.8867	17.49	15.1267	15.9367	10.9333	0.0656624	0.934338
comp195918_c0	comp167161_c0	1	16.33	264.287	9.75	13.42	6.18667	4.36667	2.52667	3.98667	0.0653219	0.934678
comp194644_c0	comp166641_c0	1	5.59	316.08	17.8367	11.6267	9.94333	14.8967	21.55	12.1867	0.064471	0.935529
comp195568_c0	comp166105_c0	1	8.99	385.023	9.17	6.11667	3.74667	5.54667	6.81	5.59333	0.064223	0.935777
comp191972_c0	comp153075_c0	1	4.99667	199.38	6.16667	6.17667	12.76	12.8733	14.9167	10.1967	0.0640414	0.935959
comp187090_c0	comp153600_c0	1	43.95	312.783	12.5733	11.9533	16.1133	9.87	10.7967	3.37333	0.063112	0.936888
comp190269_c0	comp155367_c0	1	5.7	440.12	22.4267	17.9233	16.0067	15.5367	19.6433	9.45333	0.0627112	0.937289
comp191517_c0	comp162374_c1	1	23.7233	838.817	12.7767	13.36	13.8033	11.14	9.85333	9.14	0.0625808	0.937419
comp193028_c0	comp166091_c0	1	5.26333	275.053	12.23	10.5667	8.25333	6.43	3.28333	6.74	0.0615157	0.938484
comp191949_c0	comp163892_c0	1	6.05	228.797	6.51667	7.95333	15.2533	11.4567	11.38	6.20667	0.0615127	0.938487
comp177772_c0	comp149023_c0	1	5.12667	600.937	20.3867	9.84667	3.99333	25.6833	35.2467	33.9133	0.0614597	0.93854
comp181504_c0	comp123161_c0	1	23.8167	139.697	11.2867	25.0033	30.54	15.1333	5.60667	8.84667	0.0613437	0.938656
comp194882_c1	comp168061_c0	1	5.05333	135.103	9.78667	12.1767	14.0633	9.43	4.2	7.62333	0.0612325	0.938767
comp195265_c0	comp167063_c0	1	6.85667	511.35	3.92667	5.96333	16.35	17.7367	22.3633	12.9833	0.0610605	0.938939
comp189877_c0	comp151985_c0	1	17.85	445.197	16.35	19.0167	11.1133	6.64333	4.36	3.17667	0.0605688	0.939431
comp193178_c0	comp167687_c1	1	10.84	292.647	9.74333	10.5033	15.56	13.4067	15.9033	7.33667	0.0588414	0.941159
comp187192_c0	comp166694_c0	1	4.20667	303.8	12.2533	9.86	16.1033	13.13	12.26	9.84	0.0588194	0.941181
comp193166_c0	comp157161_c0	1	57.39	442.447	15.3333	20.6533	11.4367	13.0133	18.2067	7.2	0.0579741	0.942026
comp196245_c1	comp169212_c0	1	6.87667	319.003	5.65333	6.82667	18.1633	14.26	13.9367	9.46667	0.0569298	0.94307
comp184688_c0	comp156136_c0	1	7.46	128.96	10.62	11.5633	13.79	10.88	11.8767	5.17333	0.0568823	0.943118
comp196465_c0	comp168891_c0	1	12.4167	273.057	9.66667	15.9867	15.07	9.64667	6.70333	5.68333	0.0552438	0.944756
comp194605_c0	comp167578_c0	1	6.81333	181.183	11.02	11.85	10.3	7.2	4.94667	5.19	0.0531138	0.946886
comp194666_c0	comp167802_c0	1	12.56	624.193	9.21667	8.81667	20.9	15.11	12.7167	10.43	0.0529595	0.947041
comp185728_c0	comp156325_c0	1	5.72	339.043	13.33	9.64333	2.44667	6.3	12.3567	3.15	0.0516531	0.948347
comp195142_c0	comp160706_c0	1	27.3867	59.4267	8.83667	10.6833	29.0133	5.23333	5.99	2.79667	0.0515994	0.948401
comp184256_c0	comp171867_c0	1	26.7267	62.4533	15.17	12.9233	34.7933	19.27	21.6533	12.79	0.0508711	0.949129
comp184622_c0	comp162059_c0	1	4.48333	165.913	8.80333	13.3933	15.59	12.27	12.98	5.87667	0.050707	0.949293
comp187103_c0	comp164360_c0	1	30.51	159.663	9.13667	13.7333	17.0433	8.56667	8.16	2.49667	0.0505366	0.949463
comp194962_c0	comp166922_c0	1	20.5567	142.753	11.2667	14.3633	18.8133	23.92	36.9433	10.57	0.0504127	0.949587
comp195388_c0	comp164741_c0	1	27.05	403.85	9.07	11.0767	18.8333	10.3633	6.20667	5.77	0.0487576	0.951242
comp194007_c0	comp158275_c0	1	11.2967	109.677	9.58333	14.1033	16.35	12.8667	8.35	13.3233	0.0481226	0.951877
comp195500_c0	comp161227_c0	1	16.09	291.593	9.76	13.19	10.4267	8.28	5.86	8.23	0.0474382	0.952562
comp196264_c0	comp167840_c1	1	10.9167	548.373	10.7633	12.5033	5.12	4.68333	5.98	2.50333	0.0473987	0.952601
comp187187_c2	comp164484_c0	1	6.63667	116.697	9.39	6.95	11.1433	9.59667	7.84667	9.25667	0.0471523	0.952848
comp190586_c0	comp153533_c0	1	9.38667	117.447	12.0633	16.82	17.1767	14.3467	12.76	11.7	0.0467802	0.95322
comp194773_c1	comp158371_c0	1	11.84	453.49	8.95667	15.94	13.04	11.4133	10.8733	9.92333	0.0463903	0.95361
comp195799_c0	comp167046_c0	1	6.82333	103.883	9.09667	3.73333	20.2133	14.4567	11.74	10.4567	0.0462558	0.953744
comp173623_c0	comp151391_c0	1	12.7033	308.093	10.6833	13.2433	28.2667	18.3267	14.2967	10.3833	0.0449401	0.95506
comp195338_c0	comp169061_c0	1	16.0933	397.93	14.2467	16.5067	4.40667	3.98	3.98333	3.44333	0.043815	0.956185
comp182938_c0	comp152309_c0	1	10.77	166.09	12.2033	11.7333	9.31667	9.38	15.02	2.52667	0.0437399	0.95626
comp195132_c0	comp157424_c0	1	16.63	444.047	8.49	11.9767	11.5433	8.27667	6.34667	6.53667	0.0420916	0.957908
comp187510_c0	comp152471_c0	1	23.83	218.843	11.74	14.9467	8.52333	7.18667	8.57	4.10333	0.0416405	0.958359
comp186261_c1	comp166584_c0	1	7.23	160.903	9.96667	6.78667	4.37667	7.97333	13.0833	5.93667	0.0405763	0.959424
comp188916_c0	comp158145_c0	1	14.2433	280.78	11.6467	14.1667	13.8833	15.3033	19.22	11.9067	0.0398673	0.960133
comp188490_c0	comp167225_c0	1	28.4667	259.117	8.55333	6.56333	34.3467	21.1433	17.9433	13.3633	0.0389234	0.961077
comp179567_c0	comp151122_c0	1	22.51	23.4	25.6	28.6833	23.1533	3.03333	4.43	17.74	0.0386085	0.961392
comp185316_c0	comp165000_c0	1	15.3267	389.03	16.12	11.7867	19.6667	16.0933	7.70667	19.4133	0.0382627	0.961737
comp185819_c0	comp148702_c0	1	14.79	228.337	8.64333	16.01	22.1333	18.7167	22.6867	9.2	0.0372493	0.962751
comp184093_c0	comp154476_c0	1	7.00667	173.597	14.15	6.93667	8.40333	11.38	15.7033	10.09	0.0370581	0.962942
comp175864_c0	comp155179_c0	1	6.70667	38.9667	9.85667	12.0533	20.3833	19.8767	24.6233	9.80667	0.0363413	0.963659
comp194203_c0	comp160709_c0	1	9.07333	433.297	6.19667	4.37333	10.7767	10.14	13.5333	5.48	0.0363321	0.963668
comp190558_c0	comp146471_c0	1	11.7333	136.377	15.9467	5.07333	5.95667	7.05333	7.44	7.55	0.0352551	0.964745
comp179185_c0	comp152901_c0	1	11.2567	242.027	7.17667	12.72	24.4067	15.6733	13.8467	7.17	0.0348805	0.96512
comp192173_c0	comp165162_c0	1	18.1833	344.607	9.28	9.57667	17.2367	12.2833	10.07	9.33	0.0346511	0.965349
comp193380_c1	comp167135_c0	1	28.51	311.463	23.0033	15.8733	13.9467	9.41667	6.54667	7.60667	0.0342944	0.965706
comp193507_c0	comp162076_c0	1	16.8033	305.457	6.37	9.39667	19.0467	14.3933	14.5967	9.17667	0.0341225	0.965877
comp191911_c1	comp155903_c0	1	10.8567	133.533	13.92	12.15	12.5933	8.44	6.41	5.38333	0.0335746	0.966425
comp154852_c0	comp154379_c1	1	6.79667	67.94	8.77333	15.8133	6.05667	10.75	14.8567	11.7	0.0319873	0.968013
comp191590_c0	comp160000_c0	1	35.9333	84.0933	8.49667	11.7333	10.3533	9.89333	15.2	3.17667	0.0311538	0.968846
comp193968_c0	comp167821_c0	1	10.3033	227.317	7.33667	12.2233	14.5167	10.2233	8.99667	6.46	0.0310056	0.968994
comp191127_c0	comp165963_c0	1	11.2667	127.54	8.00333	8.95	22.53	14.6633	12.53	8.54667	0.0304414	0.969559
comp192066_c0	comp165316_c0	1	13.6533	281.623	10.4233	14.6867	15.6967	12.9433	15.6167	6.49	0.0303524	0.969648
comp193083_c0	comp165650_c0	1	23.47	154.207	10.1	15.4167	17.8867	11.0467	7.90667	8.57	0.0301139	0.969886
comp187200_c0	comp164430_c0	1	9.14667	186.453	10.4967	13.7567	13.6467	10.2433	8.89667	7.4	0.0301094	0.969891
comp186252_c0	comp162088_c0	1	33.5833	103.39	13.2567	25.77	30.0767	13.8933	10.99	7.65667	0.0284661	0.971534
comp195896_c0	comp166030_c0	1	10.8267	228.777	8.23333	7.48333	13.5367	11.5633	12.72	8.17333	0.0284046	0.971595
comp186576_c0	comp160219_c0	1	8.70667	133.783	16.6167	19.21	12.99	12.8633	17.7167	6.44333	0.0273097	0.97269
comp186067_c0	comp163625_c0	1	18.45	285.99	23.2467	26.98	13.0567	9.89333	9.36667	6.38667	0.0265637	0.973436
comp133194_c0	comp129946_c0	1	27.85	11.36	42.5067	39.3967	131.963	2.65333	21.4167	19.1933	0.0263833	0.973617
comp179610_c0	comp164776_c0	1	96.5267	125.397	30.6267	22.27	42.13	1.51	3.62667	22.4933	0.0262464	0.973754
comp187202_c0	comp159258_c0	1	18.9067	109.62	13.86	15.1767	15.9667	9.27667	7.63333	4.63	0.0258495	0.974151
comp192739_c0	comp166780_c0	1	6.98	154.113	9.87333	23.52	15.0033	9.69667	8.02667	2.35333	0.0253939	0.974606
comp195377_c0	comp163362_c0	1	10.0333	120.54	5.31667	8.47	13.5667	14.31	18.57	9.70333	0.0252529	0.974747
comp174833_c0	comp155940_c0	1	6.03667	200.853	18.4767	14.0333	6.57333	12.78	20.38	12.3467	0.0246415	0.975358
comp177444_c0	comp145040_c0	1	28.9733	25.9333	12.25	37.0633	59.4833	15.3	17.0433	7.37333	0.0241801	0.97582
comp188706_c0	comp169361_c1	1	15.1767	343.62	6.67667	12.34	23.0333	15.7433	12.61	11.3167	0.0231766	0.976823
comp196578_c0	comp168238_c0	1	30.5	694.24	12.7367	17.0867	8.39667	7.07	4.96	7.80667	0.0230482	0.976952
comp195443_c0	comp162035_c0	1	17.9933	816.427	15.58	16.9933	14.9033	12.2133	11.4533	10.02	0.0229257	0.977074
comp190066_c0	comp159267_c0	1	21.4033	401.517	14.61	18.7567	21.0733	15.6833	14.9533	10.6133	0.0228472	0.977153
comp195023_c0	comp168584_c0	1	21.4033	168.85	12.8733	22.1433	17.4633	13.2133	14.5767	6.44333	0.0225574	0.977443
comp193346_c0	comp161913_c0	1	5.36	122.95	5.43333	5.36333	25.0767	14.7067	11.18	6.81333	0.0222798	0.97772
comp193398_c0	comp166770_c0	1	8.55667	103.31	13.9333	11.7567	18.5567	14.5833	13.5733	10.5233	0.0216489	0.978351
comp192833_c0	comp167920_c0	1	17.25	602.46	18.0933	18.9267	3.21667	6.29	11.5133	3.65333	0.0213887	0.978611
comp175675_c0	comp140372_c0	1	9.13667	136.897	11.29	12.51	21.8767	13.1633	8.22667	7.74333	0.0208624	0.979138
comp195573_c0	comp165578_c0	1	16.0733	255.837	6.62667	11.6367	12.1967	7.03333	6.90667	1.86333	0.0204623	0.979538
comp192354_c0	comp164159_c0	1	7.64	95.12	7.34667	9.41	15.7433	11.3067	12.3033	4.80333	0.0201025	0.979897
comp193685_c0	comp163941_c0	1	9.89667	220.477	7.22	7.85333	12.35	8.11	6.27667	5.52333	0.0200037	0.979996
comp192009_c0	comp152134_c0	1	5.71667	220.56	6.81	10.1033	10.03	6.83333	3.66333	6.42	0.0192219	0.980778
comp195133_c0	comp167025_c0	1	19.7667	524.727	14.7767	14.6833	17.32	13.9667	14.5367	9.82667	0.0190842	0.980916
comp190752_c0	comp164125_c0	1	6.54	210.383	8.44333	12.24	13.01	11.7667	14.2633	7.33333	0.0177013	0.982299
comp195386_c0	comp167724_c1	1	13.04	691.303	10.2133	11.2733	13.8967	10.7633	9.98333	8.19667	0.0175767	0.982423
comp173203_c0	comp163034_c0	1	6.07333	728.953	7.24	6.91667	5.4	8.27667	13.6933	5.41333	0.0147676	0.985232
comp189757_c0	comp158905_c0	1	18.1667	415.393	6.18667	11.3933	16.2533	10.17	8.60333	5.75333	0.0146135	0.985386
comp195232_c1	comp66757_c0	1	17.76	24.8367	13.2467	25.31	4.33667	31.86	20.0233	2.11667	0.014608	0.985392
comp182260_c0	comp152942_c0	1	24.1	75.8233	13.0733	17.8633	21.6633	17.4767	20.5567	10.5767	0.0135853	0.986415
comp189907_c0	comp162447_c0	1	18.4933	47.16	7.45667	4.63333	26.9233	10.79	12.88	7.62333	0.0133504	0.98665
comp191923_c2	comp153723_c1	1	30.74	4.82	55.3033	50.7967	38.0433	12.6667	27.2633	2.43667	0.0131903	0.98681
comp189628_c0	comp158840_c0	1	16.5633	247.09	9.24	6.81	11.6633	13.0133	20.03	7.05	0.0118686	0.988131
comp196632_c0	comp165517_c0	1	33.4933	658.86	11.4667	7.41333	24.6867	15.3133	13.2567	8.95333	0.011435	0.988565
comp195816_c0	comp168680_c0	1	11.6733	273.483	8.24333	9.75667	11.07	7.15	7.62667	2.63333	0.010745	0.989255
comp196663_c0	comp168008_c0	1	3.52333	380.363	11.25	5.42667	4.88333	7.25	13.6267	3.39333	0.0107162	0.989284
comp194026_c1	comp167478_c0	1	7.37333	161.657	5.03333	7.68333	18.25	15.52	17.62	10.29	0.0103446	0.989655
comp194362_c0	comp168359_c0	1	11.2567	151.737	10.4833	11.9467	7.65	5.64	5.52333	3.61333	0.0097017	0.990298
comp154248_c0	comp148207_c0	1	187.367	712.423	43.6967	65.2733	13.4667	5.37333	3.74333	4.17333	0.00919707	0.990803
comp190222_c0	comp167966_c0	1	13.28	211.32	26.1967	16.4467	15.63	11.7767	14.0133	5.65667	0.00878597	0.991214
comp194576_c0	comp163610_c0	1	4.01333	164.657	9.89	10.9233	10.4033	8.06667	7.87	5.37333	0.00875456	0.991245
comp194305_c0	comp168862_c0	1	39.6533	532.393	29.19	27.4133	5.76	5.77667	7.74	3.78	0.00805217	0.991948
comp155604_c0	comp144114_c0	1	17.0033	83.3033	14.9067	15.5867	11.1167	7.94333	7.34667	5.55333	0.00727075	0.992729
comp191821_c0	comp167050_c0	1	7.47	198.99	7.01667	12.7833	17.56	20.31	31.2633	10.5933	0.00723228	0.992768
comp169722_c0	comp153374_c0	1	2.84667	1063.26	6.25667	21.1567	3.07333	22.0633	51.8167	10.1567	0.0056734	0.994327
comp190859_c0	comp160296_c0	1	9.64667	244.563	15.9667	13.99	10.8633	7.45667	6.11667	5.00333	0.00523031	0.99477
comp193737_c0	comp167084_c0	1	7.14667	235.053	6.98667	8.16667	12.2833	11.43	13.46	8.44333	0.00347085	0.996529
comp181841_c1	comp156762_c0	1	11.5333	311.973	21.0433	19.57	6.46	6.83	10.4933	3.61333	0.0023179	0.997682
comp177833_c0	comp116609_c0	1	49.64	73.9667	7.16333	10.6967	39.51	9.81667	13.4	22.78	0.00231083	0.997689
comp195577_c0	comp162240_c0	1	14.6733	880.063	18.1467	12.1833	15.35	10.6567	7.40333	9.15333	0.00139263	0.998607
comp179861_c0	comp143390_c0	1	1.88333	1078.73	28.3267	11.75	0.66	32.9833	79.5733	22.57	0.00107087	0.998929
comp191387_c0	comp166111_c0	1	20.6367	298.63	11.2867	21.2333	14.92	9.21	8.11	4.7	0.00048183	0.999518
comp190306_c0	comp163028_c0	1	10.2667	142.437	5.13333	7.24667	19.3833	12.5633	15.1533	3.59	0.000196578	0.999803
comp190811_c0	comp165820_c0	1	22.36	375.063	27.6833	19.89	7.33333	5.13667	4.50667	3.58667	-0.00119658	0.998803
comp195476_c0	comp167234_c0	1	16.5667	551.717	8.37667	19.2233	16.75	10.9667	8.05333	8.25333	-0.00125297	0.998747
comp189953_c0	comp160250_c0	1	11.58	438.377	8.18	12.2367	11.7533	7.84667	6.66667	5.18333	-0.00246586	0.997534
comp194112_c0	comp159610_c0	1	7.35333	72.68	5.25333	7.29667	24.2133	14.9067	13.2633	7.59667	-0.00250844	0.997492
comp188799_c1	comp162607_c0	1	11.56	187.413	8.30333	12.4533	9.88667	8.64333	11.2467	4.56333	-0.00262015	0.99738
comp192314_c0	comp140820_c0	1	19.4	587.443	19.45	19.2233	11.1	11.2867	8.54667	14.2667	-0.00413086	0.995869
comp178145_c0	comp153976_c0	1	41.3733	328.22	19.96	8.09333	0.52	5.72	14.5933	1.47	-0.00511633	0.994884
comp191613_c0	comp160386_c0	1	14.6067	430.71	9	5.24	13.0833	8.79667	6.75667	6.94333	-0.00573229	0.994268
comp189433_c0	comp165268_c0	1	17.78	251.11	13.25	15.63	22.12	16.2433	17.2633	9.83667	-0.0104252	0.989575
comp196288_c0	comp169306_c0	1	10.85	574.9	6.30333	7.79	7.19667	6.29	5.85667	5.88333	-0.0113966	0.988603
comp196179_c0	comp163337_c0	1	25.76	56.81	6.14333	7.82667	27.14	11.7933	15.0767	10.1133	-0.0124172	0.987583
comp180784_c0	comp85101_c0	1	14.7333	50.9	7.18333	6.31667	24.1267	13.9933	16.93	7.88	-0.0137037	0.986296
comp195685_c0	comp167020_c0	1	11.3833	297.443	5.95	9.50333	19.1433	12.45	10.4867	8.38667	-0.0139679	0.986032
comp187039_c2	comp160621_c3	1	34.9167	239.357	10.3733	8.83333	17.0967	10.3867	11.1767	5.96	-0.0144612	0.985539
comp179392_c0	comp153428_c0	1	15.94	100.387	16.56	22.0333	24.7133	16.54	13.35	10.3067	-0.014964	0.985036
comp191712_c0	comp164443_c0	1	10.7333	496.163	8.25	11.1	23.4567	18.3633	19.6433	12.39	-0.0160417	0.983958
comp196299_c0	comp169095_c0	1	15.9333	447.617	11.25	13.46	15.3833	12.1833	11.5733	9.9	-0.0160886	0.983911
comp187868_c0	comp160163_c0	1	18.9233	453.167	27.8667	37.15	0.846667	5.58667	15.36	1.23667	-0.0164075	0.983593
comp180438_c0	comp129584_c0	1	16.7633	78.98	59.8367	26.2567	8.13667	4.86333	14.8833	7.79333	-0.0166292	0.983371
comp194981_c0	comp168184_c0	1	24.07	678.73	24.8667	24.3967	9.54667	8.34333	9.14667	6.47333	-0.0167096	0.98329
comp193578_c0	comp164502_c0	1	12.2833	404.503	18.44	17.8833	7.92	4.57667	4.01333	1.85333	-0.0167122	0.983288
comp189451_c0	comp160951_c0	1	8.66667	256.77	8.10667	8.54	11.92	8.67667	7.31333	7.04667	-0.0173896	0.98261
comp193938_c0	comp158401_c0	1	6.98333	132.383	4.41667	3.87667	14.15	11.2367	11.62	8.45667	-0.0175508	0.982449
comp193854_c1	comp150394_c0	1	17.6167	219.24	2.28333	13.4633	36.12	18.5967	9.79667	14.5933	-0.0176547	0.982345
comp186668_c3	comp156477_c0	1	27.2767	109.987	8.10667	7.58667	15.66	6.27333	6.96667	2.73667	-0.0191841	0.980816
comp192377_c0	comp156634_c0	1	11.51	261.087	6.61333	10.18	8.4	7.83667	11.0533	4.21667	-0.0194542	0.980546
comp167357_c0	comp59769_c0	1	105.507	956.597	94.6033	135.657	0	11.9433	34.9367	0	-0.0199385	0.980062
comp186324_c1	comp163922_c0	1	18.2567	199.627	4.83667	4.05	10.2767	11.22	17.8233	5.96	-0.0208296	0.97917
comp192234_c0	comp162795_c0	1	13.9067	284.243	13.73	12.9433	18.9533	14.7467	13.0767	12.6133	-0.0211527	0.978847
comp195720_c0	comp168666_c0	1	12.2233	624.497	14.6867	13.0467	7.18333	5.8	6.16	4.21	-0.0212378	0.978762
comp194177_c0	comp167635_c0	1	8.89	132.663	6.54667	11.54	12.42	7.82333	5.75333	5.68667	-0.0220155	0.977984
comp192643_c0	comp160886_c0	1	9.54	160.78	9.49667	9.91667	14.23	12.32	14.6533	8.41333	-0.0221988	0.977801
comp185618_c0	comp152405_c0	1	13.1567	187.673	15.14	11.2967	11.4	7.48667	5.94667	5.49667	-0.0229025	0.977098
comp194364_c0	comp165734_c0	1	37.82	276.197	9.02	10.29	23.03	18.22	23.9067	10.2233	-0.0236186	0.976381
comp187752_c0	comp154035_c0	1	15.49	383.89	16.0433	16.19	17.83	15.4733	16.5933	12.3167	-0.0238945	0.976105
comp188998_c0	comp159239_c0	1	8.66	126.627	6.41	10.9567	9.74333	7.24667	6.53667	5.64333	-0.0240446	0.975955
comp181276_c0	comp143592_c0	1	26.1867	71.4633	10.8333	4.45333	12.57	10.87	15.16	7.87	-0.0244747	0.975525
comp193771_c0	comp165708_c0	1	10.28	490.263	12.95	14.6667	12.49	14.3533	19.02	12.04	-0.0250874	0.974913
comp181625_c0	comp145615_c0	1	12.05	104.943	5.91333	11.42	20.6833	13.49	12.9467	8.03	-0.0252957	0.974704
comp171587_c0	comp141531_c0	1	16.1567	58.2567	25.39	28.8533	23.62	19.8267	15.0667	13.2233	-0.0257613	0.974239
comp196133_c0	comp153024_c0	1	14.94	234.177	10.7833	12.6767	10.9933	8.45333	7.79333	6.97	-0.0260138	0.973986
comp195175_c0	comp167340_c0	1	10.7033	465.437	7.04333	7.76667	13.5167	15.7067	20.27	13.7833	-0.0287119	0.971288
comp189511_c0	comp164752_c0	1	10.4533	113.517	14.0667	11.3867	15.95	12.5333	14.8967	7.52667	-0.0296435	0.970356
comp194299_c0	comp166095_c0	1	14.84	172.957	10.34	17.6	21.7933	15.83	16.7033	9.36667	-0.0299253	0.970075
comp187645_c0	comp157498_c0	1	21.1433	166.62	6.24333	6.57667	4.26333	5.61333	9.22	3.32	-0.031839	0.968161
comp193455_c1	comp166604_c1	1	10.44	136.483	3.51667	11.2067	21.3133	12.0233	10.3067	6.02667	-0.0322308	0.967769
comp194055_c0	comp166959_c0	1	16.9867	532.387	15.6367	8.13	3.88	5.86667	9.88667	4.43	-0.0322326	0.967767
comp195163_c0	comp164823_c0	1	20.5567	217.61	7.02333	11.29	15.81	11.7533	13.6	7.10667	-0.0322445	0.967755
comp184308_c0	comp165507_c0	1	14.8867	76.62	6.23	6.29667	11.4733	8.35667	7.36667	7.9	-0.0323348	0.967665
comp196159_c1	comp168578_c0	1	9.82667	383.93	7.16333	7.46	9.20667	5.71667	2.96333	5.58333	-0.0332545	0.966745
comp194622_c0	comp162218_c0	1	24.5167	464.69	20.0133	18.51	15.2933	11.2733	10.3933	8.87333	-0.0334833	0.966517
comp187419_c0	comp161569_c0	1	8.35667	135.78	12.6033	17.92	14.39	9.29667	6.38333	6.71667	-0.033569	0.966431
comp180636_c0	comp155537_c0	1	19.4367	380.083	23.73	23.6867	12.1267	11.89	16.4733	7.79	-0.0337231	0.966277
comp186521_c0	comp151416_c0	1	20.34	198.013	13.18	17.5767	12.79	10.8133	12.4567	7.64	-0.0339808	0.966019
comp195421_c0	comp165321_c0	1	14.5533	209.09	5.92333	8.92	17.85	7.01333	2.99	3.08	-0.0348216	0.965178
comp195164_c0	comp157890_c0	1	14.1833	538.69	6.37	3.16	10.6033	16.8967	30.8333	11	-0.0351801	0.96482
comp189672_c0	comp164853_c0	1	22.09	126.393	6.03333	3.42667	30.21	12.3367	16.5933	1.82333	-0.0359678	0.964032
comp190026_c0	comp164588_c0	1	40.75	235.02	15.0633	7.99667	35.6367	17.3233	18.61	8.82	-0.036158	0.963842
comp194927_c0	comp157104_c1	1	17.7933	350.903	9.32667	15.03	14.89	10.81	9.92333	8.43333	-0.0369732	0.963027
comp190771_c0	comp165251_c0	1	21.1633	228.313	14.5333	16.1667	16.4867	13.83	14.06	11.6233	-0.037696	0.962304
comp191853_c0	comp166542_c0	1	5.5	267.39	13.61	15.9333	15.4133	11.67	13.3833	6.42667	-0.0377571	0.962243
comp176446_c0	comp158921_c0	1	11.8933	36.59	7.80333	14.48	16.5	17.6933	20.5667	12.5367	-0.0382921	0.961708
comp195886_c1	comp168021_c0	1	9.67333	177.563	9.02667	8.22333	4.59	6.62667	12.2833	3.90667	-0.0385108	0.961489
comp186909_c0	comp160059_c0	1	5.36667	139.163	9.96	9.01667	9.43333	11.71	19.8467	7.63667	-0.0386142	0.961386
comp196342_c1	comp167745_c0	1	18.3033	341.107	7.89333	8.58	13.9667	9.07667	7.86667	6.69667	-0.0396468	0.960353
comp179855_c0	comp160079_c0	1	17.0167	229.76	20.3933	16.5467	12.8667	10.3867	11.92	7.12	-0.0419149	0.958085
comp194808_c0	comp164052_c0	1	12.5833	285.143	15.68	10.4067	12.56	13.8433	19.2333	10.9867	-0.0427698	0.95723
comp194937_c0	comp166878_c0	1	9.46	373.03	8.85333	8.74	12.2967	9.29667	9.18333	7	-0.0435274	0.956473
comp190477_c0	comp164837_c0	1	21.81	91.6133	6.34	10.6867	15.2067	6.14	5.65667	3.48667	-0.0436362	0.956364
comp186757_c0	comp145019_c0	1	2.08333	858.01	23.14	10.74	0.79	6.84	12.09	9.50667	-0.0454816	0.954518
comp189765_c0	comp163629_c0	1	13.49	210.39	12.07	18.7067	21.37	19.1167	27.7233	9.05333	-0.0460037	0.953996
comp182737_c1	comp154900_c0	1	7.62	99.9967	8.21333	10.89	12.8433	9.37	9.30333	6.25	-0.0465296	0.95347
comp192436_c1	comp167670_c4	1	20.6033	107.43	15.9733	20.5833	7.09667	4.40667	5.47333	1.16667	-0.0466097	0.95339
comp167587_c2	comp157528_c0	1	12.6667	165.513	18.41	15.5667	3.38	5.14667	9.77333	3.62	-0.0474466	0.952553
comp191405_c0	comp167178_c0	1	18.08	202.75	19.01	21.92	3.6	4.49667	7.49	2.90333	-0.0489787	0.951021
comp182989_c0	comp158954_c0	1	12.1467	44.7333	21.6967	22.0933	13.96	12.35	14.5767	5.72	-0.0492786	0.950721
comp191964_c0	comp164598_c0	1	8.23333	113.65	7.9	10.0733	10.8	10.3533	14.13	6.71333	-0.0493031	0.950697
comp188847_c0	comp164737_c0	1	6.04	149.597	10.22	12.82	15.32	12.6567	13.4767	9.35333	-0.0494766	0.950523
comp193027_c0	comp167614_c0	1	13.6733	184.143	13	12.8467	13.7567	9.72667	8.29667	7.99333	-0.0503023	0.949698
comp184762_c0	comp160486_c0	1	19.7567	216.607	22.8633	23.5467	17.4467	12.8367	12.99	8.81	-0.0507894	0.949211
comp195207_c0	comp166209_c0	1	19.3633	420.457	16.6433	17.3067	16.6067	14.4933	11.38	16.2867	-0.0510151	0.948985
comp184121_c0	comp164575_c0	1	4.88333	433.517	13.76	8.48667	4.60667	5.91	8.46667	5.35333	-0.0526092	0.947391
comp196227_c0	comp166511_c0	1	15.9767	1546.82	28.4667	27.4967	15.9833	10.5	11.41	5.34	-0.052911	0.947089
comp187854_c0	comp161250_c0	1	14.27	113.923	13.0567	15.7467	14.0333	8.74333	7.95333	5.25667	-0.053745	0.946255
comp167464_c0	comp157462_c2	1	85.7867	1022.25	86.5933	124.42	1.69667	3.85333	10.19	0.503333	-0.0546453	0.945355
comp188959_c1	comp162493_c0	1	47.6333	223.083	17.98	10.87	35.13	13.2267	14.25	6.25	-0.0557675	0.944233
comp191775_c0	comp165729_c0	1	5.38	348.87	8.13333	5.39333	6.65	10.73	14.4767	12.3	-0.056949	0.943051
comp194518_c0	comp162903_c0	1	9.23333	213.71	5.61333	6.77333	17.2533	13.19	15.1867	8.54667	-0.0573044	0.942696
comp190840_c1	comp164038_c0	1	17.4	307.27	9.92	14.4967	26.12	15.9567	14.7367	9.86333	-0.0573413	0.942659
comp181578_c0	comp171881_c0	1	11.8433	1078.67	14.4967	11.2067	19.35	15.3933	17.0967	11.0067	-0.0589668	0.941033
comp196667_c0	comp169254_c1	1	12.3267	426.063	9.15	12.5067	7.47	8.42667	9.50667	8.57	-0.059371	0.940629
comp187890_c0	comp153886_c0	1	13.9	289.87	11.6033	18.3367	20.63	15.1767	14.07	11.97	-0.0596284	0.940372
comp191803_c1	comp160807_c0	1	11.9933	186.21	14.7867	14.6467	9.24	5.33	3.94333	3.52	-0.0604308	0.939569
comp196254_c0	comp167494_c1	1	9.85667	343.123	9.16667	11.52	8.80667	7.52333	6.61667	7.48	-0.0605735	0.939426
comp194208_c0	comp163846_c0	1	40.2967	146.06	10.1367	7.23	24.2933	8.82	12.75	3.75667	-0.0606462	0.939354
comp183279_c0	comp161460_c0	1	4.35333	131.04	12.8533	18.1967	9.71333	6.67667	5.79	4.05667	-0.0618132	0.938187
comp189820_c0	comp162645_c0	1	21.2167	277.677	16.9867	20.0233	11.4633	8.26667	9.00333	5.32	-0.0627667	0.937233
comp172563_c0	comp127363_c0	1	99.0967	173.183	45.95	56.4167	6.03667	2.01333	1.50667	3.85	-0.0628246	0.937175
comp194770_c0	comp167684_c0	1	12.28	396.417	10.31	12.86	14.76	10.6933	11.62	6.92667	-0.065236	0.934764
comp188350_c0	comp168287_c2	1	12.6467	167.52	16.5	27.6133	11.5567	6.73667	4.42333	4.35	-0.0659172	0.934083
comp190056_c0	comp165778_c0	1	10.93	208.157	7.63333	17.9933	13.1367	5.88667	4.30667	1.64333	-0.0666539	0.933346
comp193960_c1	comp155692_c0	1	15.6567	533.993	7.84667	12.67	23.9467	14.9467	12.2733	11.27	-0.0673661	0.932634
comp192580_c0	comp165430_c0	1	15.9867	348.983	21.8467	21.0267	24.03	13.62	13.2467	6.04	-0.0687747	0.931225
comp183417_c0	comp162595_c0	1	7.33333	182.993	3.47	5.26667	12.91	10.43	5.16333	15.3533	-0.0693006	0.930699
comp192317_c0	comp158704_c0	1	9.9	529.303	3.68	11.0833	34.0567	23.41	23.9733	15.3467	-0.06972	0.93028
comp196637_c0	comp168036_c0	1	8.71333	243.097	6.89667	7.28667	10.7033	7.33333	8.75	3.82667	-0.06981	0.93019
comp189630_c0	comp165257_c0	1	26.86	289.923	28.0067	28.03	15.0067	10.6967	10.8067	7.5	-0.0699916	0.930008
comp196158_c0	comp168708_c0	1	16.19	648.867	10.8733	19.4967	10.7133	10.6233	13.6233	8.31333	-0.070928	0.929072
comp192413_c0	comp153061_c0	1	11.0533	142.093	5.08667	6.5	11.94	7.26667	7.09333	4.65667	-0.0716258	0.928374
comp190872_c0	comp150647_c0	1	10.4967	247.27	12.8633	11.19	11.1933	9.01	10.0567	6.62	-0.0718751	0.928125
comp190273_c0	comp151175_c0	1	39.0067	180.863	9.74667	11.57	18.68	9.78667	11.0967	6.43333	-0.0728624	0.927138
comp195861_c0	comp168512_c0	1	9.87333	585.453	10.7567	12.7867	13.77	9.50667	7.89	8.01333	-0.0729543	0.927046
comp188346_c0	comp156318_c0	1	15.3133	115.41	11.5067	10.5433	18.3333	11.05	8.75333	9.06667	-0.0730803	0.92692
comp180033_c1	comp160025_c0	1	8.97	155.777	10.2867	14.4067	12.48	7.56667	5.32667	5.93667	-0.0737277	0.926272
comp181970_c0	comp163143_c0	1	10.5733	213.45	10.4533	12.7433	1.94333	6.51667	12.8967	6.67333	-0.0740492	0.925951
comp194633_c0	comp165344_c0	1	15.6667	246.233	9.36	10.84	19.1067	11.8933	10.4333	8.75	-0.0741403	0.92586
comp182497_c0	comp168416_c0	1	10.7967	170.303	19.6867	6.99333	2.97333	7.84333	30.0933	1.54667	-0.0744624	0.925538
comp194019_c0	comp167656_c0	1	9.95	158.62	18.1667	12.9867	14.71	9.80667	10.2333	5.74667	-0.0747181	0.925282
comp160706_c0	comp104379_c0	1	59.4133	68.67	15.5333	37.9767	17.5233	9.02667	12.7267	12.69	-0.0751164	0.924884
comp191493_c0	comp164516_c0	1	10.7433	168.79	6.92667	6.95	15.3867	7.32	6.03333	3.53	-0.0754209	0.924579
comp194571_c0	comp168499_c1	1	14.73	464.763	9.56667	9.06	10.6267	8.39333	7.15667	8.16	-0.0764146	0.923585
comp196087_c0	comp166541_c0	1	36.4833	378.627	24.32	19.14	14.05	9.14333	11.79	4.38667	-0.076676	0.923324
comp187019_c0	comp163499_c0	1	14.0133	209.93	8.56667	10.1333	21.19	13.27	12.4733	9.10667	-0.0769745	0.923026
comp187320_c0	comp156428_c0	1	17.5267	253.53	10.3533	14.3133	22.1633	18.5667	24.46	11.5167	-0.0774125	0.922588
comp114473_c0	comp122764_c0	1	28.25	10.0867	21.5167	22.28	25.23	23.0633	21.66	4.78333	-0.0776777	0.922322
comp190289_c0	comp165460_c0	1	7.35	87.14	9.29333	9.61	13.1133	9.08333	9.51667	5.63	-0.0782574	0.921743
comp188369_c0	comp157934_c0	1	16.2533	368.753	12.6667	11.5633	22.6533	16.81	20.0867	10.47	-0.0788622	0.921138
comp191219_c0	comp159635_c0	1	13.5367	302.953	6.47667	16.0567	18.6533	14.0867	14.49	10.5767	-0.0801268	0.919873
comp194925_c0	comp168906_c0	1	22.85	471.717	21.0867	19.08	19.58	12.0067	8.29667	10.6433	-0.0804577	0.919542
comp185497_c0	comp150986_c0	1	84.9367	213.197	14.5433	10.5967	20.4833	10.6933	17.77	6.66333	-0.0808195	0.91918
comp188869_c0	comp164755_c0	1	11.8433	107.533	11.22	11.1133	10.4967	10.3633	16.1467	6.40667	-0.0812394	0.918761
comp193034_c0	comp163532_c0	1	10.7467	498.81	11.6567	13.0333	19.8533	14.15	14.7267	9.79667	-0.0817858	0.918214
comp187608_c0	comp158008_c0	1	19.68	77.4767	5.54	4.13333	36.27	20.29	34.75	6.94667	-0.0820106	0.917989
comp185330_c0	comp163588_c1	1	112.827	384.233	65.94	97.7567	11.53	6.42667	8.22333	1.96333	-0.0820188	0.917981
comp185183_c0	comp148396_c0	1	12.3533	134.173	5.68	4.86667	18.99	12.7267	14.98	7.75333	-0.0821353	0.917865
comp182895_c0	comp148484_c0	1	27.9333	127.753	9.43333	5.54667	14.0333	4.56667	4.37333	2.93	-0.0822405	0.917759
comp194982_c0	comp168435_c0	1	10.2667	118.79	14.0033	10.9533	39.2633	25.3467	18.87	21.2633	-0.0831322	0.916868
comp194369_c0	comp167415_c0	1	9.28667	388.64	9.73333	10.6533	10.3067	8.88	8.69333	8.09333	-0.0832665	0.916734
comp196761_c0	comp169164_c0	1	8.94333	1441.59	15.32	10.2133	13.4267	10.8133	6.74333	13.8267	-0.0833332	0.916667
comp182925_c0	comp166000_c0	1	22.6567	59.7033	17.54	22.0167	33.9733	16.7233	12.5367	13.04	-0.0833606	0.916639
comp196344_c0	comp168695_c1	1	56.3767	179.677	7.82667	9.52333	29.32	13.2567	19.3767	8.28333	-0.0839116	0.916088
comp188402_c0	comp165053_c0	1	6.67333	116.527	7.28	8.65	11.6933	9.95667	10.0567	8.64	-0.0839129	0.916087
comp194076_c0	comp168052_c0	1	21.7533	257.147	8.80333	15.01	36.96	16.1333	11.5833	9.06667	-0.0846069	0.915393
comp186440_c0	comp160117_c0	1	14.8267	251	17.9667	18.4567	9.19	7.38	9.11333	4.79	-0.0854734	0.914527
comp190983_c0	comp164978_c0	1	8.21667	67.71	7.55333	8.82	16.4367	10.91	9.78	8.29667	-0.0861545	0.913846
comp192752_c0	comp160654_c0	1	27.7333	579.043	8.58	18.5567	29.57	14.6433	10.6467	9.75	-0.0863169	0.913683
comp190934_c0	comp167298_c1	1	19.2333	574.137	16.84	21.2833	6.77667	12.3133	24.7833	9.37	-0.0887102	0.91129
comp180990_c0	comp162548_c0	1	17.59	338.337	22.21	19.6567	34.4867	13.5433	2.07	10.55	-0.0895845	0.910416
comp192701_c0	comp164559_c0	1	9.50667	135.1	9.62667	10.77	9.12	5.80667	5.95	3.51	-0.0917807	0.908219
comp185331_c0	comp154732_c0	1	11.0033	198.553	15.0633	9.44	8.76667	14.8167	23.5267	16.1733	-0.0927802	0.90722
comp184600_c0	comp162337_c1	1	10.2967	62.3133	10.6067	13.2333	12.7967	10.8433	11.9033	8.31333	-0.0928761	0.907124
comp190318_c0	comp158135_c0	1	12.92	402.89	3.94667	3.17333	22.9633	18.68	21.35	14.2167	-0.0930887	0.906911
comp182444_c0	comp160666_c0	1	7.01667	160.08	7.06667	9.09667	10.0967	6.75667	7.87333	3.61333	-0.0931179	0.906882
comp188621_c0	comp152478_c0	1	25.37	137.057	15.74	18.85	7.8	4.26	2.50667	4.61	-0.0938602	0.90614
comp178164_c1	comp156449_c0	1	0.97	2977.9	14.36	92.6833	10.9367	11.0267	12.2	10.3033	-0.0939711	0.906029
comp181606_c0	comp156266_c0	1	15.4833	289.623	12.4733	18.56	13.27	8.4	6.9	6.75333	-0.0945776	0.905422
comp191606_c0	comp113486_c0	1	33.2767	310.53	12.7933	14.2233	3.92333	4.15	9.69333	0.653333	-0.0947436	0.905256
comp189889_c1	comp163571_c0	1	17.8333	403.513	14.1633	16.8267	17.5233	12.0967	13.36	7.78333	-0.0973163	0.902684
comp194474_c0	comp160190_c0	1	29.26	74.4667	13.21	17.0567	13.2933	14.86	26.2733	5.51333	-0.0984869	0.901513
comp194329_c1	comp166674_c0	1	8.90333	661.937	9.68333	14.0133	19.6167	15.5833	19.04	10.4167	-0.0984899	0.90151
comp195404_c0	comp166791_c0	1	11.8	223.43	5.78	9.09333	14.88	10.63	13.1333	6.18	-0.0985799	0.90142
comp190735_c0	comp162239_c0	1	69.5533	424.1	36.83	48.8267	12.49	4.87333	4.09667	2.35333	-0.0985913	0.901409
comp194902_c1	comp163556_c0	1	21.32	307.067	8.68	12.0333	9.27667	4.99667	1.62333	6.62	-0.0989439	0.901056
comp179566_c0	comp158688_c0	1	8.70333	177.103	9.34333	12.3933	28.0333	15.91	15.45	8.29667	-0.0991337	0.900866
comp180449_c0	comp150465_c1	1	6.92667	180.08	8.66667	8.60667	12.0367	9.12667	12.09	5.13	-0.0996203	0.90038
comp189783_c0	comp155165_c0	1	6.67333	285.477	8.17333	7.56	29.69	24.11	31.62	15.3833	-0.0998937	0.900106
comp181958_c0	comp154831_c0	1	8.44	190.487	9.42667	12.6833	10.9567	7.18333	4.88	7.11333	-0.0999052	0.900095
comp183451_c1	comp150911_c0	1	14.1267	192.92	10.6833	14.47	17.3133	17.2533	19.26	15.8767	-0.100415	0.899585
comp190138_c0	comp167375_c0	1	20.56	203.583	6.71667	17.1267	22.3567	13.2633	17.88	4.14	-0.100755	0.899245
comp189472_c0	comp166899_c0	1	8.36	148.787	10.09	12.41	14.15	13.5033	15.8867	11.4133	-0.100771	0.899229
comp196456_c1	comp163912_c0	1	7.21333	353.563	6.45333	8.27667	19.0167	13.3033	13.51	9.67	-0.100989	0.899011
comp183099_c0	comp161770_c0	1	15.2167	87.9	13.5667	17.8067	6.09333	5.04	7.16333	2.52	-0.102347	0.897653
comp194334_c0	comp168230_c0	1	26.9433	355.313	15.5467	31.3767	10.6267	8.37	10.23	5.34667	-0.102439	0.897561
comp176836_c0	comp60267_c0	1	36.4533	94.35	34.1033	26.05	2.82	3.03333	10.16	0.523333	-0.10258	0.89742
comp187637_c0	comp164101_c0	1	12.0467	158.293	11.11	10.2367	16.9267	10.8067	9.07	8.93667	-0.102621	0.897379
comp188675_c0	comp164735_c0	1	17.3533	245.093	13.7067	15.61	7.27667	6.22	7.18667	4.88667	-0.103305	0.896695
comp196363_c0	comp168986_c0	1	13.9433	328.357	11.3767	11.7267	12.8833	7.79667	8.05667	4.67667	-0.103431	0.896569
comp183860_c0	comp140834_c0	1	8.50333	187.177	7.60667	9.86	12.4833	6.15	3.45333	4.99	-0.103628	0.896372
comp192772_c0	comp156988_c0	1	37.9367	293.767	6.07	5.31667	7.50333	9.65	18.3233	5.39667	-0.103741	0.896259
comp196186_c0	comp168365_c0	1	12.76	660.773	11.9067	15.74	9.62333	6.66667	6.32333	5.21	-0.104989	0.895011
comp158210_c0	comp91281_c0	1	24.5167	124.217	20.27	27.88	7.42	7.69	5.18667	14.35	-0.10598	0.89402
comp190651_c0	comp167482_c0	1	22.4067	122.147	10.7033	14.2733	15.3	7.07	5.53667	5.75667	-0.106176	0.893824
comp179083_c1	comp167623_c0	1	15.6633	379.863	8.51	17.1433	15.7	9.26667	5.60333	9.52667	-0.106545	0.893455
comp193134_c0	comp166207_c0	1	6.09	179.777	9.53333	8.01667	14.3767	12.6833	15.7533	9.64333	-0.106689	0.893311
comp194954_c0	comp158779_c0	1	13.6067	89.51	13.7667	21.3167	16.54	13.4567	16.69	7.38	-0.106801	0.893199
comp183821_c0	comp143027_c0	1	2.46667	141.913	6.96	20.8167	32.65	23.6067	22.94	15.0867	-0.107322	0.892678
comp192003_c0	comp160480_c0	1	31.4933	74.5767	8.81333	3.16	30.0467	7.30667	21.27	3.00333	-0.107356	0.892644
comp186003_c0	comp129796_c0	1	15.9167	118.147	10.26	13.3367	19.7267	10.45	7.82667	8.60667	-0.107896	0.892104
comp181513_c0	comp161525_c0	1	47.4033	699.403	30.8033	66.3433	7.35667	7.77667	13.08	4.30667	-0.10803	0.89197
comp187043_c0	comp144439_c0	1	19.4067	114.967	7.50667	9.69667	17.2533	8.55333	10.49	4.02667	-0.108121	0.891879
comp192250_c0	comp166821_c0	1	11.3633	197.4	14.7533	8.82667	11.8467	6.32333	3.58	5.7	-0.110443	0.889557
comp195129_c0	comp168241_c2	1	18.05	279.36	6.36	11.3233	18.0867	11.76	12.8133	7.76	-0.111653	0.888347
comp174245_c0	comp151155_c0	1	34.41	118.05	13.93	27.7167	20.0367	6.38667	3.15333	8.11	-0.112009	0.887991
comp195475_c0	comp153688_c0	1	10.9733	560.703	12.7333	10.5833	14.0133	10.09	8.53333	9.34333	-0.112695	0.887305
comp181298_c0	comp160302_c0	1	13.7767	71.6167	8.75667	8.03667	19.46	7.28	4.31667	6.06	-0.113317	0.886683
comp193647_c0	comp166902_c0	1	5.83333	215.693	3.81	7.05333	14.0933	9.56667	8.04333	8.49667	-0.113681	0.886319
comp170635_c0	comp140605_c0	1	8.56333	64.0567	18.37	16.8533	36.6267	26.0567	23.2567	16.37	-0.114389	0.885611
comp188193_c0	comp165555_c0	1	14.0367	20.1967	9.70667	13.59	29.2033	7.68667	8.35333	13.27	-0.11482	0.88518
comp185324_c0	comp162616_c0	1	44.1433	138.24	9.91	10.6333	23.41	4.78333	6.6	4.64	-0.116025	0.883975
comp193088_c0	comp164550_c0	1	65.5833	202.507	5.44667	4.06667	49.5267	4.64	14.7433	2.95667	-0.11668	0.88332
comp140930_c0	comp56784_c0	1	22.58	37.3133	12.0933	24.45	26.4467	10.3433	10.8	7.48333	-0.116739	0.883261
comp187582_c0	comp165544_c0	1	4.81333	254.09	9.32333	17.5367	19.44	13.0733	12.8667	8.91333	-0.117524	0.882476
comp195762_c0	comp166193_c1	1	14.0767	255.21	21.9167	23.1733	19.5733	14.53	15.5033	10.4733	-0.117926	0.882074
comp192167_c0	comp159719_c0	1	8.24	204.51	5.95667	6.40333	30.8567	16.85	12.43	13.7533	-0.117987	0.882013
comp193390_c0	comp167206_c0	1	17.66	177.533	7.81667	7.97	23.1833	9.46	8.67333	4.80667	-0.118467	0.881533
comp188893_c0	comp144152_c0	1	15.5	246.36	16.9167	18.6967	24.9567	11.6533	7.63	7.75667	-0.118963	0.881037
comp194050_c0	comp163116_c0	1	11.6333	600.447	6.72333	6.33333	13.6967	7.96	7.29	5.58333	-0.119313	0.880687
comp191283_c0	comp151392_c1	1	5.66333	293.057	14.5533	6.52	15.54	25.3967	23.1133	46.9633	-0.122135	0.877865
comp196687_c0	comp167089_c0	1	4.35333	563.927	4.12333	5.24333	11.73	6.02333	5.23333	3.67667	-0.12273	0.87727
comp196248_c0	comp168953_c0	1	5.49	395.06	5.98	5.09333	12.4033	6.86	4.26333	6.45333	-0.122753	0.877247
comp194297_c0	comp166299_c0	1	11.5633	323.363	7.27667	11.4033	19.8567	16.1067	19.03	11.96	-0.122834	0.877166
comp173734_c0	comp141991_c0	1	14.1967	123.737	11.68	20.4833	10.0133	6.39	7.71667	2.67	-0.123022	0.876978
comp194130_c1	comp162702_c0	1	8.08333	324.773	11.16	12.0633	15.9267	9.84333	8.5	7.63333	-0.12325	0.87675
comp192239_c1	comp162052_c0	1	14.8033	986.033	12.02	12.12	20.52	15.5833	16.4667	12.31	-0.123404	0.876596
comp184657_c0	comp151942_c0	1	90.2467	169.833	9.84	5.51	18.1733	8.64667	21.0433	3.95333	-0.123421	0.876579
comp192637_c0	comp164866_c0	1	8.84333	100.433	7.30333	9.13667	12.8633	8.99	10.79	5.50333	-0.123491	0.876509
comp195725_c0	comp167855_c0	1	12.7633	1393.5	13.38	16.8333	8.26	13.19	24.1	12.2467	-0.124177	0.875823
comp194586_c1	comp168354_c1	1	24.9333	432.443	30.04	25.5433	13.1533	9.12	13.19	4.29	-0.124685	0.875315
comp188036_c0	comp167134_c0	1	7.87667	157.987	8.46333	9.18333	8.38333	6.49667	8.79667	3.90333	-0.12508	0.87492
comp190557_c0	comp160799_c0	1	13.5367	168.293	3.66	9.45667	25.99	11.9767	12.1767	5.72333	-0.125271	0.874729
comp193108_c0	comp137560_c0	1	13.24	98.82	4.33	4.03	24.69	10.9133	8.73333	9.19667	-0.125322	0.874678
comp170050_c1	comp150703_c0	1	72.7333	86.24	20.3967	62.6033	17.7867	6.48	11.5	2.12	-0.12542	0.87458
comp190863_c0	comp165228_c0	1	9.79667	58.22	4.38667	13.3	19.0533	17.72	24.7267	8.74	-0.125746	0.874254
comp192947_c1	comp166610_c1	1	13.25	212.47	11.1433	21.3367	20.2233	8.18333	4.00333	5.44	-0.126218	0.873782
comp188222_c0	comp160689_c0	1	5.15	153.93	12.6833	13.7267	24.54	13.9433	12.5467	7.88	-0.126547	0.873453
comp182047_c0	comp161475_c0	1	7.79667	152.023	14.9667	15.7533	13.72	8.94667	7.82667	6.69667	-0.126769	0.873231
comp192070_c0	comp166656_c0	1	7.76	446.343	13.34	12.1733	15.5333	14.1967	18.53	10.94	-0.126936	0.873064
comp188688_c0	comp157176_c0	1	52.08	173.517	15.51	15.43	61.6433	2.96667	7.19333	1.39667	-0.12829	0.87171
comp187679_c0	comp159924_c0	1	25.12	335.013	10.8767	16.4667	29.6167	14.48	14.81	7.68667	-0.128916	0.871084
[truncated: 32,610 more rows]
