# Supplementary material for: Comparative Transcriptomics Atlases Reveals Different Gene Expression Pattern Related to Fusarium Wilt Disease Resistance and Susceptibility in Two Vernicia Species
Source: Front Plant Sci. 2016 Dec 27;7:1974. doi: 10.3389/fpls.2016.01974 (PMC5186792; doi:10.3389/fpls.2016.01974)
Supplement: Supplemental Table S4 — The list of genes with significantly correlated expression between V. fordii and V. montana using a two-sample t-test (correlation coefficient r > 0.65 or r < −0.65, p < 0.05). [file Table4.XLSX]

## Sheet: Negative DGE
Supplemental Table S4. The list of genes with significantly correlated expression between V. fordii and V. montana using a two-sample t test (correlation coefficient r > 0.65 or r < -0.65, p<0.05).
Negative DEG -0.65 M	F	Annotation
comp162483_c0	comp176167_c1	uroporphyrinogen-III synthase
comp152316_c0	comp177204_c0	solute carrier family 25 (mitochondrial carrier; adenine nucleotide translocator)
comp168954_c0	comp196481_c0	sister chromatid cohesion protein PDS5
comp144363_c0	comp173642_c0	RIO kinase 2
comp168394_c0	comp192037_c0	ribosomal RNA large subunit methyltransferase N
comp156652_c0	comp187709_c0	pyruvate dehydrogenase E2 component (dihydrolipoamide acetyltransferase)
comp167579_c0	comp192216_c0	proton-dependent oligopeptide transporter, POT family
comp150633_c0	comp183395_c0	protein phosphatase 2 (formerly 2A), regulatory subunit A
comp141429_c0	comp170193_c0	polyneuridine-aldehyde esterase
comp151858_c0	comp181475_c0	plant G-box-binding factor
comp159589_c0	comp15742_c0	phytochrome-interacting factor 3
comp159705_c0	comp192824_c1	peptidyl-prolyl cis-trans isomerase-like 2
comp79137_c0	comp160833_c0	nucleolin
comp145800_c0	comp439237_c0	myb proto-oncogene protein, plant
comp124983_c0	comp172190_c0	myb proto-oncogene protein, plant
comp159387_c0	comp182416_c1	monothiol glutaredoxin
comp159651_c0	comp185090_c0	mixed lineage kinase domain-like
comp160614_c0	comp191822_c2	mitogen-activated protein kinase kinase kinase
comp168788_c0	comp192994_c1	mitochondrial intermediate peptidase
comp162753_c0	comp183225_c0	meiotic recombination protein SPO11
comp170078_c0	comp150620_c0	large subunit ribosomal protein L14e
comp168118_c0	comp196193_c2	Kip1 ubiquitination-promoting complex protein 1
comp165463_c0	comp194848_c1	kinesin family member 15
comp161543_c0	comp192519_c0	kelch-like protein 18
comp135486_c0	comp91460_c0	hydroperoxide dehydratase
comp142935_c0	comp186709_c0	homeobox-leucine zipper protein
comp165574_c0	comp192073_c0	helicase SRCAP
comp167318_c1	comp139170_c0	H+-transporting ATPase
comp166047_c0	comp191379_c0	fatty acid CoA ligase FadD36
comp165670_c0	comp183876_c0	enhancer of zeste
comp53407_c0	comp140374_c0	DNA ligase 4
comp166692_c0	comp195425_c0	cyclin-dependent kinase 8/11
comp164696_c0	comp188464_c0	CAP-Gly domain-containing linker protein 3/4
comp160224_c0	comp192481_c1	BRCA1-A complex subunit BRE
comp162661_c0	comp190779_c0	AP endonuclease 2
comp163764_c0	comp186606_c0	aminocyclopropanecarboxylate oxidase
comp128967_c0	comp192012_c0	alpha-1,4-N-acetylglucosaminyltransferase EXTL3
comp161742_c0	comp189866_c0	aldehyde dehydrogenase (NAD+)
comp167742_c0	comp190501_c0	4-coumarate--CoA ligase
comp167625_c0	comp195798_c0	26S proteasome regulatory subunit N2
comp168273_c0	comp192566_c0	1,8-cineole synthase
comp165758_c0	comp98032_c0	-
comp167822_c0	comp94184_c0	-
comp83906_c0	comp93830_c0	hypothetical protein
comp93011_c0	comp691021_c0	-
comp164455_c0	comp677939_c0	hypothetical protein
comp141987_c0	comp307527_c0	-
comp146762_c0	comp27594_c0	hypothetical protein
comp167752_c0	comp196307_c1	hypothetical protein
comp168321_c0	comp196283_c0	hypothetical protein
comp160732_c0	comp196053_c3	hypothetical protein
comp169344_c0	comp195869_c1	hypothetical protein
comp163946_c0	comp195857_c0	hypothetical protein
comp156886_c0	comp195847_c0	hypothetical protein
comp168877_c0	comp195246_c0	hypothetical protein
comp165132_c0	comp194640_c0	hypothetical protein
comp158776_c0	comp194470_c1	hypothetical protein
comp167186_c0	comp194000_c0	hypothetical protein
comp160634_c0	comp193667_c0	hypothetical protein
comp161744_c0	comp193009_c0	hypothetical protein
comp163698_c0	comp192533_c0	hypothetical protein
comp161315_c0	comp192509_c0	hypothetical protein
comp148162_c0	comp191993_c0	hypothetical protein
comp166161_c0	comp191358_c0	hypothetical protein
comp162632_c0	comp191217_c0	zinc finger protein, putative
comp162040_c0	comp191043_c0	hypothetical protein
comp158501_c0	comp191026_c0	hypothetical protein
comp160958_c0	comp191021_c0	hypothetical protein
comp166759_c0	comp190733_c1	hypothetical protein
comp160966_c0	comp190390_c0	hypothetical protein
comp161783_c0	comp190343_c0	hypothetical protein
comp159749_c0	comp189931_c0	hypothetical protein
comp161331_c0	comp189552_c0	hypothetical protein
comp164180_c0	comp189446_c0	hypothetical protein
comp161294_c0	comp189294_c1	hypothetical protein
comp160521_c0	comp188866_c0	hypothetical protein
comp62393_c0	comp188728_c2	-
comp159881_c0	comp188521_c1	hypothetical protein
comp164683_c0	comp188271_c0	hypothetical protein
comp154272_c0	comp188079_c0	hypothetical protein
comp156467_c0	comp187532_c0	hypothetical protein
comp161885_c0	comp187471_c0	hypothetical protein
comp165005_c0	comp187329_c0	hypothetical protein
comp160550_c0	comp187245_c0	hypothetical protein
comp163827_c0	comp187064_c0	hypothetical protein
comp163180_c0	comp186915_c0	hypothetical protein
comp160635_c0	comp186825_c0	hypothetical protein
comp166254_c0	comp186744_c1	hypothetical protein
comp163292_c0	comp186197_c0	-
comp166361_c0	comp186013_c2	hypothetical protein
comp166210_c0	comp185545_c0	hypothetical protein
comp162931_c0	comp185489_c0	hypothetical protein
comp165688_c0	comp185253_c1	hypothetical protein
comp169324_c0	comp184316_c0	hypothetical protein
comp161737_c0	comp184008_c0	zinc finger protein, putative
comp145493_c0	comp183784_c0	hypothetical protein
comp161504_c0	comp183484_c0	hypothetical protein
comp153122_c0	comp183429_c1	hypothetical protein
comp157672_c0	comp183200_c1	hypothetical protein
comp179461_c0	comp182654_c0	hypothetical protein
comp162480_c0	comp182165_c1	hypothetical protein
comp140689_c0	comp181675_c0	hypothetical protein
comp159292_c0	comp180958_c0	hypothetical protein
comp168779_c0	comp180366_c1	-
comp147303_c0	comp180297_c0	zinc finger protein, putative
comp150931_c0	comp179294_c0	hypothetical protein
comp140004_c0	comp177906_c0	hypothetical protein
comp165269_c0	comp177597_c1	hypothetical protein
comp150376_c0	comp177587_c0	hypothetical protein
comp145570_c0	comp177182_c0	hypothetical protein
comp168228_c0	comp177027_c0	-
comp89892_c0	comp176789_c0	hypothetical protein
comp164685_c0	comp176649_c0	hypothetical protein
comp152067_c0	comp176320_c0	hypothetical protein
comp136467_c0	comp176240_c0	pentatricopeptide repeat-containing protein
comp169423_c0	comp175102_c0	hypothetical protein
comp47999_c0	comp175073_c1	hypothetical protein
comp142923_c0	comp174453_c0	DNA binding protein, putative
comp153791_c0	comp174371_c0	-
comp152164_c0	comp174151_c0	hypothetical protein
comp146691_c0	comp174063_c0	hypothetical protein
comp154302_c0	comp173889_c0	hypothetical protein
comp140124_c0	comp173868_c0	hypothetical protein
comp153375_c0	comp173851_c0	hypothetical protein
comp139548_c0	comp173827_c0	hypothetical protein
comp128341_c0	comp173464_c0	hypothetical protein
comp150478_c0	comp173226_c0	hypothetical protein
comp127308_c0	comp172312_c0	-
comp180085_c0	comp170188_c0	hypothetical protein
comp145149_c0	comp168396_c0	hypothetical protein
comp165663_c0	comp168259_c0	hypothetical protein
comp154335_c0	comp167713_c0	GDSL esterase/lipase CPRD49-like isoform 1
comp142405_c0	comp167356_c0	-
comp142893_c0	comp166913_c0	VQ motif-containing protein
comp157606_c0	comp166858_c0	hypothetical protein
comp141935_c0	comp166278_c0	-
comp142500_c0	comp165935_c0	hypothetical protein
comp167960_c0	comp165542_c0	-
comp163662_c0	comp165106_c0	RNA-directed DNA polymerase-like protein
comp145106_c0	comp163784_c3	hypothetical protein
comp129471_c0	comp162157_c0	hypothetical protein
comp146917_c0	comp161344_c0	Protein preY, mitochondrial precursor
comp172839_c0	comp160627_c0	hypothetical protein
comp111129_c0	comp159386_c0	-
comp402384_c0	comp159141_c0	-
comp155697_c0	comp158882_c0	-
comp146647_c0	comp155607_c0	-
comp126988_c1	comp146231_c0	-
comp151407_c0	comp144613_c0	-
comp155747_c0	comp144412_c0	hypothetical protein
comp141399_c0	comp14125_c1	-
comp129031_c0	comp134715_c0	-
comp167892_c0	comp132842_c0	-
comp155350_c0	comp123447_c0	Transposon MuDR mudrA-like protein
comp144873_c0	comp1203736_c0	-
comp132649_c0	comp117987_c0	-
comp153459_c0	comp178511_c1	-

## Sheet: Positive DGE
Supplemental Table S3. The list of genes with significantly correlated expression between V. fordii and V. montana using a two-sample t test (correlation coefficient r > 0.65 or r < -0.65, p<0.05).
Positive DEG 0.65 M	F	Annotation
comp166526_c0	comp195348_c0	ubiquitin carboxyl-terminal hydrolase 48
comp146128_c0	comp154216_c0	ubiquitin C
comp162847_c0	comp194906_c0	ubiquinone biosynthesis monooxygenase Coq6
comp168882_c0	comp192766_c0	tubulin alpha
comp163657_c0	comp190770_c0	tubulin alpha
comp161330_c0	comp181367_c0	tropomyosin 3
comp155976_c0	comp171084_c0	transmembrane protease, serine 3
comp465623_c0	comp835134_c0	taurine dioxygenase
comp161604_c0	comp187094_c0	stress-induced-phosphoprotein 1
comp194710_c0	comp170362_c0	small subunit ribosomal protein S4e
comp151051_c0	comp174582_c0	small subunit ribosomal protein S4e
comp166014_c0	comp139187_c0	small subunit ribosomal protein S3e
comp163978_c0	comp186662_c0	small subunit ribosomal protein S3Ae
comp145679_c0	comp149184_c0	small subunit ribosomal protein S26e
comp110543_c0	comp166789_c0	small subunit ribosomal protein S25e
comp149560_c0	comp166727_c0	small subunit ribosomal protein S21e
comp178333_c0	comp87553_c0	small subunit ribosomal protein S16e
comp138632_c0	comp163458_c0	small subunit ribosomal protein S10e
comp130276_c0	comp45652_c0	small subunit ribosomal protein S10e
comp159734_c0	comp176598_c0	small subunit ribosomal protein S1
comp166459_c0	comp186098_c0	sinapoylglucose-choline O-sinapoyltransferase
comp167915_c0	comp192283_c0	Serine/threonine-protein kinase PBS
comp189328_c0	comp209949_c0	S-adenosyl-methyltransferase
comp143961_c0	comp184156_c0	retrotransposon protein
comp168440_c0	comp195996_c1	receptor-like serine/threonine-protein kinase SD1-7 isoform X2
comp158852_c0	comp160809_c0	putative 23S ribosomal RNA
comp168652_c0	comp196592_c0	protein-serine/threonine kinase
comp162491_c0	comp194771_c0	protein-serine/threonine kinase
comp158387_c0	comp169461_c0	protein-serine/threonine kinase
comp161635_c0	comp115493_c1	protein binding protein, putative
comp167010_c0	comp192086_c0	propionyl-CoA carboxylase beta chain
comp168753_c0	comp186831_c0	prolyl 4-hydroxylase
comp166803_c0	comp194143_c1	Proline-rich receptor-like protein kinase	ka/ks>1
comp126741_c0	comp162279_c0	probable polygalacturonase non-catalytic subunit JP650-like isoform X2
comp166672_c0	comp193439_c1	pre-mRNA-processing factor 4
comp178009_c0	comp113449_c0	predicted protein, partial
comp167878_c0	comp191254_c0	poly(A)-specific ribonuclease
comp169369_c0	comp196764_c0	poly(A) polymerase
comp168004_c0	comp191116_c3	poly(A) polymerase
comp167984_c0	comp195363_c0	phosphoribosylamine--glycine ligase
comp167062_c0	comp193733_c1	phosphatidylinositol glycan, class Q
comp174406_c0	comp198874_c0	phosphatidylinositol glycan, class B
comp162281_c0	comp185431_c0	peroxidase
comp141608_c0	comp169275_c0	peptidyl-Lys metalloendopeptidase
comp154977_c0	comp192156_c0	peptide chain release factor eRF subunit 1
comp161462_c0	comp178277_c0	ORF44l
comp131884_c0	comp150903_c0	nucleoside-diphosphate kinase
comp160840_c0	comp191875_c0	nucleolin
comp147719_c0	comp91308_c0	nucleolin
comp144948_c0	comp183347_c0	nucleolin
comp159440_c0	comp180925_c0	non-specific serine/threonine protein kinase
comp154803_c0	comp169517_c0	Nonspecific lipid-transfer protein, putative
comp165770_c0	comp196002_c0	nitrite reductase (NO-forming)
comp158368_c0	comp179188_c0	nitrilase
comp152481_c0	comp170395_c1	N-glycosylase/DNA lyase
comp153906_c0	comp178360_c0	nascent polypeptide-associated complex subunit alpha
comp166154_c0	comp168633_c0	NADPH-ferrihemoprotein reductase
comp166013_c0	comp187852_c0	NADH dehydrogenase I subunit 4L
comp168027_c0	comp152004_c0	myosin heavy chain
comp167784_c0	comp182590_c0	myosin heavy chain
comp146500_c0	comp170672_c0	mRNA (guanine-N7-)-methyltransferase
comp166776_c0	comp186336_c0	molecular chaperone HtpG
comp156662_c0	comp171833_c1	molecular chaperone HtpG
comp166401_c0	comp195712_c0	mitogen-activated protein kinase kinase kinase 12
comp82576_c0	comp168722_c0	Mitochondrial protein, putative
comp153184_c0	comp185365_c0	MFS transporter, SP family, sugar:H+ symporter
comp168833_c0	comp190516_c0	MFS transporter, SP family, myo-inositol:H+ symporter
comp112265_c0	comp98741_c0	MFS transporter, FHS family, L-fucose permease
comp191179_c0	comp215442_c0	methylated-DNA-[protein]-cysteine S-methyltransferase
comp163419_c0	comp194212_c0	mannitol dehydrogenase
comp166947_c0	comp178185_c0	lysosomal Pro-X carboxypeptidase
comp169284_c0	comp170545_c0	licheninase
comp168413_c0	comp185970_c1	leucine-rich repeat containing protein, putative [Ricinus communis]
comp148451_c0	comp181877_c0	large subunit ribosomal protein LP2
comp149575_c0	comp173087_c0	large subunit ribosomal protein LP1
comp147237_c0	comp171472_c0	large subunit ribosomal protein LP1
comp88964_c0	comp153671_c1	large subunit ribosomal protein LP0
comp163437_c0	comp191713_c0	large subunit ribosomal protein LP0
comp165173_c0	comp187989_c0	large subunit ribosomal protein L8e
comp158669_c0	comp142185_c0	large subunit ribosomal protein L7e
comp165417_c0	comp185012_c0	large subunit ribosomal protein L7Ae
comp157217_c0	comp167119_c0	large subunit ribosomal protein L4e
comp145966_c0	comp171074_c0	large subunit ribosomal protein L3e
comp158367_c0	comp188966_c1	large subunit ribosomal protein L37e
comp161088_c0	comp178574_c0	large subunit ribosomal protein L37Ae
comp154835_c0	comp221056_c0	large subunit ribosomal protein L37Ae
comp165473_c0	comp183906_c1	large subunit ribosomal protein L31e
comp110058_c0	comp135678_c0	large subunit ribosomal protein L30e
comp111945_c0	comp114610_c0	large subunit ribosomal protein L29e
comp153384_c0	comp174759_c0	large subunit ribosomal protein L28e
comp125472_c0	comp136905_c0	large subunit ribosomal protein L28e
comp158480_c0	comp161506_c0	large subunit ribosomal protein L26e
comp165873_c0	comp182420_c0	large subunit ribosomal protein L24e
comp157283_c1	comp174896_c0	large subunit ribosomal protein L22e
comp181909_c0	comp158731_c0	large subunit ribosomal protein L21e
comp152974_c0	comp173618_c0	large subunit ribosomal protein L18Ae
comp130602_c0	comp141436_c0	large subunit ribosomal protein L14e
comp163108_c0	comp176732_c0	large subunit ribosomal protein L13Ae
comp159765_c0	comp181838_c0	Kunitz-type protease inhibitor KPI-F9
comp154290_c0	comp170440_c0	kinesin family member 3/17
comp165476_c0	comp193722_c0	kinase family protein
comp165439_c0	comp193910_c0	interleukin-1 receptor-associated kinase 4
comp182270_c0	comp88867_c0	hypothetical protein POPTR_0010s09850g
comp92340_c0	comp117041_c0	hypothetical protein
comp186005_c0	comp169598_c0	hypothetical protein
comp169032_c0	comp195965_c0	hypothetical protein
comp168216_c0	comp194704_c0	hypothetical protein
comp168215_c0	comp156895_c0	hypothetical protein
comp168166_c0	comp194579_c0	hypothetical protein
comp168105_c0	comp195241_c0	hypothetical protein
comp167968_c0	comp193359_c0	hypothetical protein
comp167632_c0	comp192299_c0	hypothetical protein
comp166660_c0	comp193195_c0	hypothetical protein
comp166488_c0	comp193180_c0	hypothetical protein
comp165728_c0	comp186800_c1	hypothetical protein
comp165165_c0	comp192888_c0	hypothetical protein
comp164262_c0	comp191069_c0	hypothetical protein
comp162647_c0	comp191100_c0	hypothetical protein
comp161904_c0	comp196448_c0	hypothetical protein
comp161877_c0	comp176421_c0	hypothetical protein
comp161308_c0	comp177590_c0	hypothetical protein
comp161135_c0	comp189808_c0	hypothetical protein
comp160881_c0	comp188308_c0	hypothetical protein
comp160511_c0	comp193628_c0	hypothetical protein
comp160393_c0	comp187578_c0	hypothetical protein
comp159950_c0	comp186059_c0	hypothetical protein
comp159067_c0	comp185134_c0	hypothetical protein
comp159013_c0	comp187360_c1	hypothetical protein
comp158286_c0	comp168149_c1	hypothetical protein
comp158153_c0	comp187513_c0	hypothetical protein
comp158092_c0	comp176332_c0	hypothetical protein
comp157632_c0	comp185916_c0	hypothetical protein
comp157122_c0	comp190801_c0	hypothetical protein
comp156640_c0	comp194246_c0	hypothetical protein
comp154848_c0	comp187782_c0	hypothetical protein
comp154684_c0	comp182396_c0	hypothetical protein
comp154281_c0	comp191363_c2	hypothetical protein
comp153400_c0	comp176287_c0	hypothetical protein
comp152637_c0	comp182796_c0	hypothetical protein
comp152510_c0	comp163508_c0	hypothetical protein
comp151443_c0	comp176788_c0	hypothetical protein
comp150738_c0	comp177579_c2	hypothetical protein
comp150329_c0	comp174939_c0	hypothetical protein
comp147026_c0	comp172300_c0	hypothetical protein
comp146292_c0	comp291204_c0	hypothetical protein
comp145386_c0	comp166590_c0	hypothetical protein
comp145189_c0	comp190521_c0	hypothetical protein
comp145047_c0	comp176506_c0	hypothetical protein
comp144662_c0	comp182449_c0	hypothetical protein
comp143701_c0	comp172464_c0	hypothetical protein
comp143198_c0	comp160822_c0	hypothetical protein
comp142529_c0	comp189108_c0	hypothetical protein
comp136675_c0	comp172383_c1	hypothetical protein
comp127155_c0	comp176034_c0	hypothetical protein
comp117426_c0	comp167902_c0	hypothetical protein
comp150093_c0	comp162078_c0	hydroquinone glucosyltransferase
comp145321_c0	comp177609_c0	hydrolase, hydrolyzing O-glycosyl compounds, putative
comp153546_c0	comp170819_c0	homeodomain interacting protein kinase
comp154224_c0	comp189652_c0	histone-lysine N-methyltransferase SETD1
comp179317_c0	comp199879_c0	histone H4
comp155307_c0	comp184834_c1	glycosyltransferase
comp165930_c0	comp191251_c0	glutathione S-transferase
comp161821_c0	comp170293_c0	glutaredoxin 3
comp160173_c0	comp180161_c0	glutamate dehydrogenase (NAD(P)+)
comp168611_c0	comp189893_c1	glucan 1,3-beta-glucosidase
comp152560_c0	comp155154_c0	flavonol synthase
comp153182_c0	comp168917_c0	FK506-binding protein 1
comp163423_c0	comp185719_c0	F-box and leucine-rich repeat protein 9
comp173049_c0	comp160872_c0	EREBP-like factor
comp166972_c1	comp190020_c0	enhancer of polycomb-like protein
comp159612_c0	comp182908_c0	elongation factor EF-G
comp169090_c0	comp196579_c0	elongation factor EF-3
comp167038_c0	comp190367_c0	elongation factor EF-2
comp166882_c0	comp194615_c0	elongation factor EF-2
comp159297_c0	comp160981_c0	elongation factor EF-1 gamma subunit
comp166503_c0	comp194525_c0	dynamin GTPase
comp155473_c0	comp187072_c0	DnaJ homolog, subfamily B, member 9
comp163006_c0	comp185078_c0	DnaJ homolog, subfamily B, member 11
comp142878_c0	comp183349_c0	dihydropyrimidine dehydrogenase (NADP+)
comp50785_c0	comp421819_c0	Cytochrome P450 likeTBP
comp160265_c0	comp165526_c0	cytochrome c oxidase subunit I
comp167352_c0	comp180101_c0	cytochrome c maturation protein CcmB (mitochondrion)
comp168951_c0	comp194386_c0	condensin complex subunit 3
comp143308_c0	comp160776_c0	cofilin
comp168457_c0	comp191535_c0	cinnamyl-alcohol dehydrogenase
comp139338_c1	comp178357_c0	caspase, putative
comp161391_c0	comp192292_c0	casein kinase 1
comp163713_c0	comp121105_c0	carbonic anhydrase
comp161055_c0	comp184525_c0	branched-chain amino acid aminotransferase
comp158086_c0	comp176570_c0	biotinidase
comp167952_c1	comp194677_c1	beta-glucosidase
comp146934_c0	comp190646_c0	aurora kinase, other
comp166881_c0	comp186570_c1	ATP-dependent DNA helicase RecQ
comp160663_c0	comp188274_c0	ATP-dependent DNA helicase 2 subunit 1
comp161096_c0	comp166592_c0	ATP-binding cassette, subfamily B (MDR/TAP), member 1
comp165510_c0	comp190648_c2	Arf/Sar family, other
comp142414_c0	comp198613_c0	aldehyde dehydrogenase (NAD+)
comp141964_c0	comp157140_c0	aldehyde dehydrogenase (NAD+)
comp135753_c0	comp178088_c1	alcohol dehydrogenase (NADP+)
comp157162_c0	comp182698_c0	ADP-ribosylation factor-like 3
comp190815_c0	comp10957_c0	adenosinetriphosphatase
comp157032_c0	comp173803_c0	adenosinetriphosphatase
comp163288_c0	comp196173_c0	actin-binding FH2 (formin-like) protein
comp161787_c0	comp190942_c0	3-deoxy-manno-octulosonate cytidylyltransferase (CMP-KDO synthetase)
comp171158_c0	comp157716_c0	3-deoxy-7-phosphoheptulonate synthase
comp167238_c0	comp96032_c0	1-pyrroline-5-carboxylate dehydrogenase
comp104522_c0	comp145187_c0	plasminogen activator inhibitor 1 RNA-binding protein-like
comp93862_c0	comp92375_c0	-
comp86898_c0	comp450579_c0	-
comp82077_c0	comp649918_c0	-
comp591116_c0	comp418631_c0	-
comp480304_c0	comp110029_c0	-
comp195749_c0	comp283669_c0	-
comp195267_c0	comp84804_c0	-
comp183207_c0	comp92443_c0	-
comp181600_c0	comp213159_c0	-
comp178247_c0	comp89760_c0	-
comp177973_c0	comp191924_c0	-
comp176564_c0	comp197845_c0	-
comp174042_c0	comp80841_c0	-
comp172214_c0	comp128029_c0	-
comp171006_c0	comp199463_c0	-
comp170535_c0	comp197135_c0	-
comp170386_c0	comp145015_c0	-
comp169265_c0	comp196721_c0	-
comp169216_c0	comp190702_c1	-
comp168117_c0	comp192912_c1	-
comp168014_c0	comp80130_c0	-
comp167845_c0	comp163046_c1	-
comp166989_c0	comp195342_c1	-
comp166737_c0	comp145310_c0	-
comp166657_c0	comp156008_c0	-
comp166075_c0	comp183330_c0	-
comp165712_c0	comp196188_c0	-
comp165505_c0	comp179972_c0	-
comp164884_c0	comp109572_c0	-
comp164772_c0	comp183854_c0	-
comp164462_c0	comp171708_c0	-
comp163713_c1	comp136467_c0	-
comp163010_c0	comp185852_c0	-
comp162797_c0	comp183993_c0	-
comp162700_c0	comp171993_c0	-
comp161803_c0	comp179547_c0	-
comp161024_c0	comp173217_c0	-
comp160160_c0	comp187657_c0	-
comp159969_c0	comp179315_c0	-
comp159392_c0	comp171192_c0	-
comp158295_c0	comp131202_c0	-
comp158037_c0	comp185379_c0	-
comp157371_c0	comp182042_c0	-
comp156353_c0	comp124294_c0	-
comp155690_c0	comp169638_c1	-
comp154845_c0	comp171482_c0	-
comp154695_c0	comp172105_c0	-
comp153475_c0	comp176644_c0	-
comp152831_c0	comp178781_c0	-
comp152065_c0	comp181008_c0	-
comp150374_c0	comp154294_c0	-
comp149611_c0	comp140883_c0	-
comp149464_c0	comp178578_c2	-
comp148243_c0	comp166059_c0	-
comp148012_c0	comp174467_c0	-
comp147787_c0	comp180672_c0	-
comp146892_c0	comp173750_c0	-
comp146666_c0	comp157340_c0	-
comp146241_c0	comp169296_c0	-
comp146065_c0	comp389578_c0	-
comp145569_c0	comp171130_c0	-
comp144955_c0	comp179230_c0	-
comp144349_c0	comp173643_c0	-
comp144336_c0	comp166204_c0	-
comp143517_c0	comp184339_c0	-
comp143477_c0	comp174663_c0	-
comp143052_c0	comp147284_c0	-
comp142643_c0	comp169641_c1	-
comp142416_c0	comp159735_c0	-
comp141708_c0	comp173086_c0	-
comp141424_c0	comp125071_c0	-
comp139913_c0	comp167940_c0	-
comp139294_c0	comp145350_c0	-
comp138846_c0	comp154334_c0	-
comp137942_c0	comp146341_c0	-
comp137013_c0	comp149100_c0	-
comp136161_c0	comp142297_c0	-
comp134122_c0	comp175969_c0	-
comp129417_c0	comp142665_c0	-
comp129415_c0	comp170563_c0	-
comp128676_c0	comp167962_c0	-
comp122846_c0	comp260151_c0	-
comp12270_c0	comp171911_c1	-
comp112040_c0	comp134390_c0	-
comp110006_c0	comp161247_c1	-
comp108409_c0	comp113134_c0	-
