# Supplementary material for: Comparative Transcriptomics Atlases Reveals Different Gene Expression Pattern Related to Fusarium Wilt Disease Resistance and Susceptibility in Two Vernicia Species
Source: Front Plant Sci. 2016 Dec 27;7:1974. doi: 10.3389/fpls.2016.01974 (PMC5186792; doi:10.3389/fpls.2016.01974)
Supplement: Supplemental Table S5 — Identification of the top 50 hub genes with a raised weighted cutoff value >0.50. [file Table5.XLSX]

## Sheet: Sheet1
Supplemental Table S5. Identification of the top 50 hub genes with a raised weighted cutoff value > 0.50.
fromNode	toNode	weight
comp158387_c0	comp108287_c0	0.500469
comp158387_c0	comp151663_c0	0.500187
comp158387_c0	comp162277_c0	0.501061
comp156662_c0	comp127815_c0	0.505907
comp156662_c0	comp145765_c0	0.517292
comp156662_c0	comp147959_c1	0.528011
comp156662_c0	comp87795_c0	0.513274
comp156662_c0	comp149503_c1	0.509346
comp156662_c0	comp106261_c0	0.501591
comp156662_c0	comp136530_c1	0.504367
comp156662_c0	comp152808_c0	0.500758
comp156662_c0	comp128510_c0	0.503618
comp156662_c0	comp284664_c0	0.51017
comp156662_c0	comp242962_c0	0.516932
comp156662_c0	comp144693_c0	0.532716
comp156662_c0	comp113196_c0	0.501745
comp156662_c0	comp152974_c0	0.507673
comp156662_c0	comp557567_c0	0.536554
comp156662_c0	comp90337_c0	0.515263
comp156662_c0	comp154394_c1	0.50574
comp156662_c0	comp202466_c0	0.5091
comp156662_c0	comp140777_c0	0.50951
comp156662_c0	comp153928_c0	0.500127
comp156662_c0	comp148140_c1	0.514616
comp156662_c0	comp153277_c0	0.505878
comp156662_c0	comp247325_c0	0.513858
comp156662_c0	comp73048_c0	0.516327
comp156662_c0	comp115534_c0	0.514745
comp156662_c0	comp142721_c1	0.511169
comp156662_c0	comp157283_c1	0.508049
comp156662_c0	comp121970_c0	0.500165
comp156662_c0	comp241068_c0	0.51785
comp156662_c0	comp154870_c1	0.506893
comp156662_c0	comp121044_c0	0.507355
comp156662_c0	comp243112_c0	0.501267
comp156662_c0	comp52027_c0	0.527231
comp156662_c0	comp103004_c0	0.518669
comp156662_c0	comp460801_c0	0.52109
comp156662_c0	comp326525_c0	0.507369
comp156662_c0	comp129900_c0	0.504634
comp156662_c0	comp281169_c0	0.523626
comp156662_c0	comp161474_c1	0.505903
comp156662_c0	comp156170_c0	0.508264
comp156662_c0	comp150744_c0	0.519617
comp156662_c0	comp151798_c0	0.504264
comp156662_c0	comp140819_c0	0.521881
comp156662_c0	comp49442_c0	0.525717
comp156662_c0	comp252158_c0	0.503357
comp156662_c0	comp144811_c0	0.514138
comp156662_c0	comp114916_c0	0.502829
comp156662_c0	comp144059_c1	0.508176
comp156662_c0	comp67602_c0	0.500974
comp156662_c0	comp156510_c0	0.517604
comp156662_c0	comp254581_c0	0.518869
comp156662_c0	comp136438_c0	0.529109
comp156662_c0	comp84546_c0	0.505551
comp156662_c0	comp152679_c1	0.523991
comp156662_c0	comp155662_c0	0.526196
comp156662_c0	comp162576_c0	0.536959
comp156662_c0	comp334446_c0	0.508742
comp156662_c0	comp160906_c0	0.514839
comp156662_c0	comp150869_c0	0.510803
comp156662_c0	comp703075_c0	0.526841
comp156662_c0	comp90445_c0	0.507456
comp156662_c0	comp144547_c0	0.515017
comp156662_c0	comp392670_c0	0.517651
comp156662_c0	comp157555_c1	0.504625
comp156662_c0	comp144943_c0	0.514032
comp156662_c0	comp114397_c0	0.518606
comp156662_c0	comp88039_c0	0.519663
comp156662_c0	comp144470_c2	0.511934
comp156662_c0	comp168379_c1	0.512993
comp156662_c0	comp180554_c0	0.504086
comp156662_c0	comp175823_c0	0.507914
comp156662_c0	comp58241_c0	0.509015
comp156662_c0	comp174802_c0	0.504818
comp156662_c0	comp184113_c0	0.509917
comp156662_c0	comp174406_c0	0.500867
comp156662_c0	comp184325_c0	0.501374
comp156662_c0	comp127756_c0	0.508047
comp156662_c0	comp195805_c0	0.528084
comp156662_c0	comp63080_c0	0.509937
comp156662_c0	comp190928_c0	0.531566
comp156662_c0	comp195470_c0	0.505044
comp156662_c0	comp110313_c0	0.501852
comp156662_c0	comp175966_c0	0.509752
comp156662_c0	comp327830_c0	0.513382
comp156662_c0	comp200443_c0	0.515272
comp156662_c0	comp66420_c0	0.506676
comp156662_c0	comp191124_c0	0.519071
comp156662_c0	comp66689_c0	0.538204
comp156662_c0	comp260271_c0	0.515612
comp156662_c0	comp180497_c0	0.501236
comp156662_c0	comp241990_c0	0.508201
comp156662_c0	comp65175_c0	0.512489
comp156662_c0	comp215531_c0	0.509374
comp156662_c0	comp62510_c0	0.515374
comp156662_c0	comp233738_c0	0.538036
comp156662_c0	comp243165_c0	0.510945
comp156662_c0	comp63297_c0	0.500741
comp156662_c0	comp330293_c0	0.51381
comp156662_c0	comp246405_c0	0.512222
comp156662_c0	comp199892_c0	0.518783
comp156662_c0	comp231502_c0	0.51338
comp156662_c0	comp63843_c0	0.528367
comp156662_c0	comp240234_c0	0.502682
comp156662_c0	comp236601_c0	0.525486
comp156662_c0	comp216757_c0	0.511864
comp156662_c0	comp78142_c0	0.525413
comp156662_c0	comp246411_c0	0.518942
comp156662_c0	comp178788_c0	0.52228
comp156662_c0	comp60728_c0	0.500917
comp156662_c0	comp85224_c0	0.524386
comp156662_c0	comp263883_c0	0.523934
comp156662_c0	comp250578_c0	0.501229
comp156662_c0	comp243552_c0	0.513259
comp156662_c0	comp240105_c0	0.537508
comp156662_c0	comp77851_c1	0.51153
comp156662_c0	comp225224_c0	0.510521
comp156662_c0	comp222491_c0	0.521481
comp156662_c0	comp57933_c0	0.518683
comp156662_c0	comp52885_c0	0.50619
comp156662_c0	comp241073_c0	0.544602
comp156662_c0	comp212471_c0	0.50468
comp156662_c0	comp49352_c0	0.513573
comp156662_c0	comp390784_c0	0.518115
comp156662_c0	comp264264_c0	0.509087
comp156662_c0	comp284582_c0	0.52707
comp156662_c0	comp250301_c0	0.511879
comp156662_c0	comp338545_c0	0.517684
comp156662_c0	comp91549_c1	0.519179
comp156662_c0	comp227410_c0	0.519017
comp156662_c0	comp258625_c0	0.514231
comp156662_c0	comp120137_c0	0.518021
comp156662_c0	comp275383_c0	0.516021
comp156662_c0	comp355693_c0	0.518337
comp156662_c0	comp102876_c0	0.500826
comp156662_c0	comp400922_c0	0.510196
comp156662_c0	comp355475_c0	0.515097
comp156662_c0	comp333391_c0	0.500944
comp156662_c0	comp221415_c0	0.516404
comp156662_c0	comp293415_c0	0.508749
comp156662_c0	comp341657_c0	0.511199
comp156662_c0	comp296841_c0	0.50779
comp156662_c0	comp212132_c0	0.513424
comp156662_c0	comp88944_c0	0.525955
comp156662_c0	comp312035_c0	0.532385
comp156662_c0	comp56126_c0	0.538961
comp156662_c0	comp327752_c0	0.510272
comp156662_c0	comp287454_c0	0.52758
comp156662_c0	comp231282_c0	0.512685
comp156662_c0	comp273696_c0	0.501415
comp156662_c0	comp356986_c0	0.514248
comp156662_c0	comp270653_c0	0.507273
comp156662_c0	comp95326_c0	0.512464
comp156662_c0	comp245807_c0	0.523201
comp156662_c0	comp95037_c0	0.5153
comp156662_c0	comp74618_c1	0.532307
comp156662_c0	comp86695_c0	0.521625
comp156662_c0	comp305789_c0	0.517381
comp156662_c0	comp354032_c0	0.504062
comp156662_c0	comp310714_c0	0.529908
comp156662_c0	comp85554_c0	0.507141
comp156662_c0	comp50012_c0	0.516606
comp156662_c0	comp291530_c0	0.503765
comp156662_c0	comp153528_c2	0.523749
comp156662_c0	comp250255_c0	0.509382
comp156662_c0	comp430761_c0	0.513259
comp156662_c0	comp315843_c0	0.522578
comp156662_c0	comp278090_c0	0.51229
comp156662_c0	comp250060_c0	0.500345
comp156662_c0	comp383790_c0	0.520827
comp156662_c0	comp311751_c0	0.525377
comp156662_c0	comp461988_c0	0.513461
comp156662_c0	comp364848_c0	0.507424
comp156662_c0	comp429561_c0	0.531287
comp156662_c0	comp354479_c0	0.522384
comp156662_c0	comp91576_c0	0.502396
comp156662_c0	comp248304_c0	0.5331
comp156662_c0	comp268170_c0	0.513146
comp156662_c0	comp348196_c0	0.508491
comp156662_c0	comp339086_c0	0.524943
comp156662_c0	comp305802_c0	0.53714
comp156662_c0	comp315788_c0	0.527337
comp156662_c0	comp85781_c0	0.527478
comp156662_c0	comp309464_c0	0.540281
comp156662_c0	comp600595_c0	0.519928
comp156662_c0	comp303633_c0	0.513091
comp156662_c0	comp357636_c0	0.530227
comp156662_c0	comp335912_c0	0.502046
comp156662_c0	comp265249_c0	0.500575
comp156662_c0	comp321087_c0	0.501233
comp156662_c0	comp386244_c0	0.502947
comp156662_c0	comp270824_c0	0.501417
comp156662_c0	comp350652_c0	0.522281
comp156662_c0	comp339807_c0	0.537021
comp156662_c0	comp94679_c0	0.501675
comp156662_c0	comp327706_c0	0.518016
comp156662_c0	comp374622_c0	0.519994
comp156662_c0	comp51729_c0	0.529111
comp156662_c0	comp95513_c1	0.507858
comp156662_c0	comp369318_c0	0.527341
comp156662_c0	comp95037_c1	0.509587
comp156662_c0	comp93085_c0	0.540171
comp156662_c0	comp111132_c0	0.516577
comp156662_c0	comp459458_c0	0.502939
comp156662_c0	comp51575_c0	0.513099
comp156662_c0	comp269447_c0	0.506406
comp156662_c0	comp97963_c0	0.53516
comp156662_c0	comp86781_c0	0.530649
comp156662_c0	comp93814_c0	0.502251
comp156662_c0	comp290282_c0	0.512774
comp156662_c0	comp123093_c0	0.517533
comp156662_c0	comp337108_c0	0.521845
comp156662_c0	comp407533_c0	0.525098
comp156662_c0	comp296527_c0	0.515858
comp156662_c0	comp426370_c0	0.50457
comp156662_c0	comp74901_c0	0.505175
comp156662_c0	comp430899_c0	0.530336
comp156662_c0	comp249220_c0	0.515059
comp156662_c0	comp827358_c0	0.534053
comp156662_c0	comp297530_c0	0.535754
comp156662_c0	comp474511_c0	0.510704
comp156662_c0	comp358583_c0	0.52049
comp156662_c0	comp116335_c0	0.513486
comp156662_c0	comp72472_c1	0.542973
comp156662_c0	comp312409_c0	0.517283
comp156662_c0	comp334665_c0	0.506548
comp156662_c0	comp101850_c0	0.516024
comp156662_c0	comp336082_c0	0.514478
comp156662_c0	comp83849_c0	0.5162
comp156662_c0	comp270070_c0	0.516203
comp156662_c0	comp425293_c0	0.506304
comp156662_c0	comp307385_c0	0.526706
comp156662_c0	comp55107_c0	0.522108
comp156662_c0	comp942356_c0	0.501842
comp156662_c0	comp55148_c0	0.515807
comp156662_c0	comp100095_c0	0.515641
comp156662_c0	comp335492_c0	0.520668
comp156662_c0	comp330330_c0	0.513322
comp156662_c0	comp412590_c0	0.521351
comp156662_c0	comp424113_c0	0.521257
comp156662_c0	comp598932_c0	0.508588
comp156662_c0	comp532546_c0	0.503908
comp156662_c0	comp344820_c0	0.523221
comp156662_c0	comp303493_c0	0.527205
comp156662_c0	comp415249_c0	0.513305
comp156662_c0	comp676642_c0	0.506001
comp156662_c0	comp302478_c0	0.523417
comp156662_c0	comp461488_c0	0.52763
comp156662_c0	comp412319_c0	0.523346
comp156662_c0	comp102825_c0	0.539905
comp156662_c0	comp639549_c0	0.516109
comp156662_c0	comp470708_c0	0.515259
comp156662_c0	comp402273_c0	0.508867
comp156662_c0	comp384532_c0	0.534051
comp156662_c0	comp118792_c0	0.508066
comp156662_c0	comp81833_c0	0.518241
comp156662_c0	comp101026_c0	0.509693
comp156662_c0	comp317070_c0	0.503644
comp156662_c0	comp334176_c0	0.504431
comp156662_c0	comp359174_c0	0.507875
comp156662_c0	comp114882_c0	0.509219
comp156662_c0	comp616672_c0	0.503314
comp156662_c0	comp77998_c0	0.524996
comp156662_c0	comp69595_c0	0.500896
comp156662_c0	comp105860_c0	0.52052
comp156662_c0	comp336763_c0	0.510902
comp156662_c0	comp94192_c0	0.539783
comp156662_c0	comp92068_c0	0.523155
comp156662_c0	comp113989_c0	0.506978
comp156662_c0	comp365395_c0	0.522062
comp156662_c0	comp82073_c0	0.508575
comp156662_c0	comp77219_c0	0.507591
comp156662_c0	comp118685_c2	0.513444
comp156662_c0	comp425483_c0	0.510558
comp156662_c0	comp4578_c0	0.520165
comp156662_c0	comp509053_c0	0.501745
comp156662_c0	comp71865_c0	0.50036
comp156662_c0	comp534356_c0	0.524626
comp156662_c0	comp455704_c0	0.50133
comp156662_c0	comp604_c0	0.526099
comp156662_c0	comp133762_c0	0.529067
comp156662_c0	comp568857_c0	0.508795
comp156662_c0	comp3927_c0	0.510788
comp156662_c0	comp72010_c0	0.501571
comp156662_c0	comp121871_c0	0.50537
comp156662_c0	comp36054_c0	0.514973
comp156662_c0	comp50239_c0	0.502062
comp156662_c0	comp484474_c0	0.500389
comp156662_c0	comp476954_c0	0.523031
comp156662_c0	comp74997_c0	0.504601
comp156662_c0	comp121558_c1	0.51202
comp156662_c0	comp431604_c0	0.514556
comp156662_c0	comp509951_c0	0.518743
comp156662_c0	comp79441_c0	0.517696
comp156662_c0	comp121558_c0	0.524086
comp156662_c0	comp416756_c0	0.502267
comp156662_c0	comp56176_c0	0.521481
comp156662_c0	comp432311_c0	0.521927
comp156662_c0	comp86022_c0	0.508625
comp156662_c0	comp82690_c0	0.530737
comp156662_c0	comp501368_c0	0.520992
comp156662_c0	comp314675_c0	0.510975
comp156662_c0	comp94076_c0	0.507729
comp156662_c0	comp91884_c0	0.513127
comp156662_c0	comp591787_c0	0.525284
comp156662_c0	comp640822_c0	0.513994
comp156662_c0	comp455818_c0	0.522062
comp156662_c0	comp262309_c0	0.50092
comp156662_c0	comp594216_c0	0.500014
comp156662_c0	comp317313_c0	0.521552
comp156662_c0	comp490354_c0	0.504319
comp156662_c0	comp392192_c0	0.521527
comp156662_c0	comp116667_c0	0.529725
comp156662_c0	comp412170_c0	0.523948
comp156662_c0	comp545185_c0	0.526093
comp156662_c0	comp95393_c0	0.521968
comp156662_c0	comp114004_c0	0.50092
comp156662_c0	comp5117_c0	0.5038
comp156662_c0	comp69595_c1	0.50382
comp156662_c0	comp70963_c1	0.525602
comp156662_c0	comp518490_c0	0.529993
comp156662_c0	comp27647_c0	0.514467
comp156662_c0	comp479745_c0	0.51469
comp156662_c0	comp1101465_c0	0.506438
comp156662_c0	comp341445_c0	0.512843
comp156662_c0	comp116658_c0	0.514529
comp156662_c0	comp89182_c0	0.524579
comp156662_c0	comp582893_c0	0.523542
comp156662_c0	comp85109_c0	0.510494
comp156662_c0	comp3869_c1	0.513499
comp156662_c0	comp515307_c0	0.526893
comp156662_c0	comp570171_c0	0.529226
comp156662_c0	comp373244_c0	0.508001
comp156662_c0	comp769588_c0	0.525327
comp156662_c0	comp361605_c0	0.543745
comp156662_c0	comp132134_c1	0.510403
comp156662_c0	comp7757_c0	0.507717
comp156662_c0	comp10381_c0	0.513442
comp156662_c0	comp120735_c1	0.51569
comp156662_c0	comp86337_c0	0.531492
comp156662_c0	comp110977_c0	0.503503
comp156662_c0	comp498978_c0	0.504641
comp156662_c0	comp408883_c0	0.513896
comp156662_c0	comp534003_c0	0.513212
comp156662_c0	comp102146_c0	0.515312
comp156662_c0	comp115334_c0	0.510203
comp156662_c0	comp341165_c0	0.524703
comp156662_c0	comp489823_c0	0.516752
comp156662_c0	comp598418_c0	0.521663
comp156662_c0	comp449229_c0	0.50735
comp156662_c0	comp100566_c0	0.510309
comp156662_c0	comp353981_c0	0.519535
comp156662_c0	comp116_c0	0.502245
comp156662_c0	comp123110_c0	0.50209
comp156662_c0	comp721243_c0	0.516154
comp156662_c0	comp504970_c0	0.526692
comp156662_c0	comp92063_c0	0.515801
comp156662_c0	comp318076_c0	0.505869
comp156662_c0	comp77617_c0	0.514343
comp156662_c0	comp342340_c0	0.51725
comp156662_c0	comp56133_c0	0.502031
comp156662_c0	comp5448_c0	0.513401
comp156662_c0	comp693423_c0	0.502706
comp156662_c0	comp531343_c0	0.511263
comp156662_c0	comp640591_c0	0.508372
comp156662_c0	comp683566_c0	0.524861
comp156662_c0	comp393260_c0	0.533718
comp156662_c0	comp646777_c0	0.504544
comp156662_c0	comp102979_c0	0.521502
comp156662_c0	comp6559_c0	0.529371
comp156662_c0	comp120935_c0	0.523755
comp156662_c0	comp115714_c0	0.51683
comp156662_c0	comp395801_c0	0.524973
comp156662_c0	comp115522_c1	0.510136
comp156662_c0	comp126533_c0	0.523292
comp156662_c0	comp797349_c0	0.530178
comp156662_c0	comp84230_c1	0.523687
comp156662_c0	comp107867_c0	0.535171
comp156662_c0	comp445979_c0	0.530274
comp156662_c0	comp86134_c1	0.523457
comp156662_c0	comp434871_c0	0.527184
comp156662_c0	comp74864_c0	0.508702
comp156662_c0	comp126533_c1	0.50157
comp156662_c0	comp825017_c0	0.533981
comp156662_c0	comp370673_c0	0.512019
comp156662_c0	comp468725_c0	0.522655
comp156662_c0	comp798971_c0	0.531079
comp156662_c0	comp694934_c0	0.514724
comp156662_c0	comp95513_c0	0.521005
comp156662_c0	comp101829_c0	0.50173
comp156662_c0	comp117485_c0	0.522492
comp156662_c0	comp655732_c0	0.514939
comp156662_c0	comp114053_c0	0.502796
comp156662_c0	comp676499_c0	0.510313
comp156662_c0	comp681067_c0	0.511634
comp156662_c0	comp73967_c0	0.512654
comp156662_c0	comp75275_c0	0.510228
comp156662_c0	comp918552_c0	0.52467
comp156662_c0	comp122026_c0	0.522742
comp156662_c0	comp517222_c0	0.536074
comp156662_c0	comp71573_c0	0.519745
comp156662_c0	comp3150_c0	0.510055
comp156662_c0	comp78172_c0	0.521829
comp156662_c0	comp612248_c0	0.506773
comp156662_c0	comp88811_c1	0.500626
comp156662_c0	comp432936_c0	0.502197
comp156662_c0	comp730399_c0	0.508662
comp156662_c0	comp135139_c0	0.503897
comp156662_c0	comp594655_c0	0.525591
comp156662_c0	comp784147_c0	0.512954
comp156662_c0	comp121123_c1	0.504782
comp156662_c0	comp102749_c0	0.508417
comp156662_c0	comp11964_c0	0.523584
comp156662_c0	comp630371_c0	0.510337
comp156662_c0	comp5105_c0	0.524034
comp156662_c0	comp575315_c0	0.50623
comp156662_c0	comp7042_c0	0.527985
comp156662_c0	comp694485_c0	0.511364
comp156662_c0	comp1131672_c0	0.503756
comp156662_c0	comp116295_c1	0.50041
comp156662_c0	comp413975_c0	0.522357
comp156662_c0	comp82124_c0	0.526359
comp156662_c0	comp592186_c0	0.514527
comp156662_c0	comp708500_c0	0.52594
comp156662_c0	comp693556_c0	0.519581
comp156662_c0	comp5608_c0	0.511132
comp156662_c0	comp95943_c0	0.523662
comp156662_c0	comp574447_c0	0.517409
comp156662_c0	comp594588_c0	0.524998
comp156662_c0	comp841280_c0	0.502354
comp156662_c0	comp73699_c0	0.516977
comp156662_c0	comp445041_c0	0.521767
comp156662_c0	comp114934_c0	0.52583
comp156662_c0	comp5596_c0	0.509605
comp156662_c0	comp222555_c0	0.500947
comp156662_c0	comp417842_c0	0.505596
comp156662_c0	comp963782_c0	0.514153
comp156662_c0	comp1110173_c0	0.509086
comp156662_c0	comp75428_c0	0.51256
comp156662_c0	comp80141_c0	0.505266
comp156662_c0	comp826739_c0	0.532372
comp156662_c0	comp675749_c0	0.509699
comp156662_c0	comp781559_c0	0.505669
comp156662_c0	comp25131_c0	0.509564
comp156662_c0	comp508055_c0	0.505342
comp156662_c0	comp77509_c0	0.520973
comp156662_c0	comp70040_c0	0.50978
comp156662_c0	comp649597_c0	0.510161
comp156662_c0	comp715704_c0	0.500979
comp156662_c0	comp124925_c2	0.538463
comp156662_c0	comp5234_c0	0.502358
comp156662_c0	comp119489_c0	0.505892
comp156662_c0	comp9528_c0	0.513007
comp156662_c0	comp72646_c0	0.509984
comp156662_c0	comp533057_c0	0.520927
comp156662_c0	comp77903_c0	0.503037
comp156662_c0	comp636904_c0	0.508618
comp156662_c0	comp301674_c0	0.508954
comp156662_c0	comp133233_c1	0.506832
comp156662_c0	comp693675_c0	0.526007
comp156662_c0	comp468964_c0	0.509128
comp156662_c0	comp31279_c0	0.505711
comp156662_c0	comp131205_c0	0.501113
comp156662_c0	comp534000_c0	0.509937
comp156662_c0	comp773991_c0	0.502511
comp156662_c0	comp103932_c0	0.512877
comp156662_c0	comp614498_c0	0.505452
comp156662_c0	comp30663_c0	0.513888
comp156662_c0	comp458899_c0	0.5163
comp156662_c0	comp105888_c0	0.503213
comp156662_c0	comp907226_c0	0.509844
comp156662_c0	comp758185_c0	0.516704
comp156662_c0	comp25939_c0	0.508718
comp156662_c0	comp625039_c0	0.509734
comp156662_c0	comp126159_c2	0.522395
comp156662_c0	comp118795_c1	0.510501
comp156662_c0	comp497960_c0	0.529821
comp156662_c0	comp269977_c0	0.5208
comp156662_c0	comp647433_c0	0.514556
comp156662_c0	comp100663_c0	0.511525
comp156662_c0	comp30315_c0	0.509013
comp156662_c0	comp408016_c0	0.523035
comp156662_c0	comp413406_c0	0.50432
comp156662_c0	comp612158_c0	0.531071
comp156662_c0	comp103070_c0	0.516258
comp156662_c0	comp956926_c0	0.510209
comp156662_c0	comp719548_c0	0.510962
comp156662_c0	comp375246_c0	0.519721
comp156662_c0	comp44400_c0	0.51136
comp156662_c0	comp5229_c0	0.513507
comp156662_c0	comp428236_c0	0.517683
comp156662_c0	comp752653_c0	0.50839
comp156662_c0	comp787363_c0	0.529875
comp156662_c0	comp691954_c0	0.530211
comp156662_c0	comp488174_c0	0.507875
comp156662_c0	comp1005283_c0	0.516122
comp156662_c0	comp774856_c0	0.500105
comp156662_c0	comp893914_c0	0.513546
comp156662_c0	comp87027_c1	0.521808
comp156662_c0	comp781084_c0	0.512205
comp156662_c0	comp5424_c0	0.502789
comp156662_c0	comp80571_c0	0.502992
comp156662_c0	comp651771_c0	0.510697
comp156662_c0	comp10760_c0	0.505795
comp156662_c0	comp964307_c0	0.516017
comp156662_c0	comp11887_c0	0.501277
comp156662_c0	comp701718_c0	0.507761
comp156662_c0	comp113490_c0	0.522555
comp156662_c0	comp6230_c0	0.526894
comp156662_c0	comp581010_c0	0.502476
comp156662_c0	comp125030_c0	0.512736
comp156662_c0	comp906769_c0	0.517749
comp156662_c0	comp548660_c0	0.503632
comp156662_c0	comp480828_c0	0.508275
comp156662_c0	comp445681_c0	0.512403
comp156662_c0	comp860251_c0	0.526098
comp156662_c0	comp78121_c0	0.500535
comp156662_c0	comp571590_c0	0.521886
comp156662_c0	comp123243_c0	0.518768
comp156662_c0	comp939974_c0	0.526156
comp156662_c0	comp151621_c1	0.504585
comp156662_c0	comp120783_c0	0.510004
comp156662_c0	comp526248_c0	0.511597
comp156662_c0	comp32565_c1	0.505794
comp156662_c0	comp28700_c0	0.508477
comp156662_c0	comp9153_c0	0.510348
comp156662_c0	comp722737_c0	0.504443
comp156662_c0	comp548460_c0	0.522177
comp156662_c0	comp957457_c0	0.503175
comp156662_c0	comp71653_c0	0.508198
comp156662_c0	comp36477_c0	0.516712
comp156662_c0	comp10039_c0	0.509892
comp156662_c0	comp810896_c0	0.512615
comp156662_c0	comp68179_c0	0.509131
comp156662_c0	comp645451_c0	0.52773
comp156662_c0	comp502022_c0	0.52321
comp156662_c0	comp462558_c0	0.503444
comp156662_c0	comp121344_c0	0.510012
comp156662_c0	comp420743_c0	0.51802
comp156662_c0	comp967848_c0	0.504911
comp156662_c0	comp438511_c0	0.513632
comp156662_c0	comp129514_c0	0.51696
comp156662_c0	comp93031_c0	0.521109
comp156662_c0	comp196543_c0	0.52561
comp156662_c0	comp9205_c0	0.519778
comp156662_c0	comp690375_c0	0.500858
comp156662_c0	comp543987_c0	0.50536
comp156662_c0	comp1055009_c0	0.541814
comp156662_c0	comp188756_c0	0.512672
comp156662_c0	comp492667_c0	0.538627
comp156662_c0	comp119381_c1	0.519075
comp156662_c0	comp455072_c0	0.514696
comp156662_c0	comp135562_c0	0.531266
comp156662_c0	comp91423_c0	0.509091
comp156662_c0	comp90946_c0	0.502559
comp156662_c0	comp70314_c0	0.518251
comp156662_c0	comp99737_c0	0.505952
comp156662_c0	comp822476_c0	0.524521
comp156662_c0	comp121716_c0	0.508897
comp156662_c0	comp86748_c0	0.513217
comp156662_c0	comp100320_c0	0.504818
comp156662_c0	comp122132_c0	0.518287
comp156662_c0	comp136719_c0	0.520925
comp156662_c0	comp88093_c0	0.521221
comp156662_c0	comp39774_c1	0.523874
comp156662_c0	comp599218_c0	0.506824
comp156662_c0	comp460287_c0	0.52401
comp156662_c0	comp486943_c0	0.520415
comp156662_c0	comp91087_c0	0.506078
comp156662_c0	comp325125_c0	0.517656
comp156662_c0	comp117577_c0	0.503707
comp156662_c0	comp559958_c0	0.522558
comp156662_c0	comp781129_c0	0.507028
comp156662_c0	comp70038_c0	0.505458
comp156662_c0	comp103269_c0	0.525342
comp156662_c0	comp119583_c0	0.524788
comp156662_c0	comp530967_c0	0.52524
comp156662_c0	comp119426_c0	0.500439
comp156662_c0	comp544965_c0	0.511093
comp156662_c0	comp356030_c0	0.508788
comp156662_c0	comp178601_c0	0.503079
comp156662_c0	comp99810_c0	0.525893
comp156662_c0	comp74577_c1	0.513499
comp156662_c0	comp630639_c0	0.530481
comp156662_c0	comp52208_c0	0.525856
comp156662_c0	comp94192_c1	0.507886
comp156662_c0	comp113716_c0	0.524123
comp156662_c0	comp296300_c0	0.530535
comp156662_c0	comp132832_c2	0.529084
comp156662_c0	comp431644_c0	0.505234
comp156662_c0	comp131725_c0	0.507739
comp156662_c0	comp698674_c0	0.500005
comp156662_c0	comp6372_c0	0.514492
comp156662_c0	comp519535_c0	0.513726
comp156662_c0	comp396230_c0	0.530926
comp156662_c0	comp121716_c1	0.516246
comp156662_c0	comp699260_c0	0.526182
comp156662_c0	comp72060_c0	0.508086
comp156662_c0	comp368954_c0	0.532536
comp156662_c0	comp381073_c0	0.533548
comp156662_c0	comp84065_c0	0.515446
comp156662_c0	comp288069_c0	0.521149
comp156662_c0	comp213917_c0	0.516398
comp156662_c0	comp108516_c0	0.52696
comp156662_c0	comp56010_c0	0.525248
comp156662_c0	comp642112_c0	0.512498
comp156662_c0	comp74491_c1	0.507698
comp156662_c0	comp311138_c0	0.500742
comp156662_c0	comp60374_c0	0.529672
comp156662_c0	comp54052_c0	0.509649
comp156662_c0	comp67446_c0	0.507658
comp156662_c0	comp231205_c0	0.522854
comp156662_c0	comp56268_c0	0.518668
comp156662_c0	comp248050_c0	0.516961
comp156662_c0	comp344577_c0	0.516833
comp156662_c0	comp317912_c0	0.511359
comp156662_c0	comp118778_c0	0.526561
comp156662_c0	comp253384_c0	0.504014
comp156662_c0	comp87881_c0	0.515915
comp156662_c0	comp428606_c0	0.51941
comp156662_c0	comp306909_c0	0.507236
comp156662_c0	comp91381_c1	0.508598
comp156662_c0	comp70779_c0	0.513559
comp156662_c0	comp219742_c0	0.505405
comp156662_c0	comp91937_c0	0.532076
comp156662_c0	comp280349_c0	0.509838
comp156662_c0	comp56668_c0	0.511294
comp156662_c0	comp307024_c0	0.516737
comp156662_c0	comp314142_c0	0.532223
comp156662_c0	comp112456_c0	0.527826
comp156662_c0	comp295657_c0	0.501607
comp156662_c0	comp195267_c0	0.516101
comp156662_c0	comp48651_c0	0.510816
comp156662_c0	comp219982_c0	0.52731
comp156662_c0	comp215183_c0	0.51299
comp156662_c0	comp246567_c0	0.504966
comp156662_c0	comp92346_c0	0.506766
comp156662_c0	comp284060_c0	0.519102
comp156662_c0	comp73904_c0	0.513476
comp156662_c0	comp267978_c0	0.50408
comp156662_c0	comp275117_c0	0.541238
comp156662_c0	comp53417_c0	0.50053
comp156662_c0	comp337540_c0	0.517472
comp156662_c0	comp382130_c0	0.51644
comp156662_c0	comp78435_c0	0.522305
comp156662_c0	comp275445_c0	0.508452
comp156662_c0	comp93189_c0	0.524032
comp156662_c0	comp489052_c0	0.510873
comp156662_c0	comp88811_c0	0.508888
comp156662_c0	comp442797_c0	0.5148
comp156662_c0	comp82242_c0	0.523631
comp156662_c0	comp94883_c0	0.508371
comp156662_c0	comp311487_c0	0.519081
comp156662_c0	comp50525_c0	0.533615
comp156662_c0	comp355250_c0	0.528468
comp156662_c0	comp96255_c0	0.523113
comp156662_c0	comp92836_c1	0.528642
comp156662_c0	comp126587_c0	0.537723
comp156662_c0	comp285394_c0	0.505274
comp156662_c0	comp256226_c0	0.506857
comp156662_c0	comp322772_c0	0.504343
comp156662_c0	comp441883_c0	0.507436
comp156662_c0	comp472828_c0	0.523872
comp156662_c0	comp131436_c0	0.514132
comp156662_c0	comp498464_c0	0.50083
comp156662_c0	comp97723_c0	0.512847
comp156662_c0	comp123391_c0	0.53315
comp156662_c0	comp407471_c0	0.539369
comp156662_c0	comp480028_c0	0.501136
comp156662_c0	comp114019_c0	0.519185
comp156662_c0	comp669011_c0	0.51791
comp156662_c0	comp528154_c0	0.506781
comp156662_c0	comp313724_c0	0.522587
comp156662_c0	comp101697_c0	0.52866
comp156662_c0	comp491562_c0	0.528967
comp156662_c0	comp85878_c0	0.500032
comp156662_c0	comp117608_c0	0.50761
comp156662_c0	comp75269_c0	0.515729
comp156662_c0	comp291226_c0	0.509716
comp156662_c0	comp89508_c0	0.503367
comp156662_c0	comp365752_c0	0.522809
comp156662_c0	comp548985_c0	0.51362
comp156662_c0	comp203293_c0	0.505817
comp156662_c0	comp232101_c0	0.50596
comp156662_c0	comp258908_c0	0.519506
comp156662_c0	comp311588_c0	0.538292
comp156662_c0	comp115065_c0	0.509205
comp156662_c0	comp56461_c0	0.5286
comp156662_c0	comp120701_c0	0.530694
comp156662_c0	comp100142_c0	0.524094
comp156662_c0	comp261756_c0	0.509676
comp156662_c0	comp348822_c0	0.518153
comp156662_c0	comp93707_c0	0.503736
comp156662_c0	comp327415_c0	0.507655
comp156662_c0	comp5083_c0	0.527161
comp156662_c0	comp282387_c0	0.522224
comp156662_c0	comp326829_c0	0.51337
comp156662_c0	comp630203_c0	0.512449
comp156662_c0	comp418232_c0	0.501116
comp156662_c0	comp592986_c0	0.509088
comp156662_c0	comp5927_c1	0.528706
comp156662_c0	comp120345_c0	0.530069
comp156662_c0	comp314139_c0	0.511993
comp156662_c0	comp75411_c0	0.523647
comp156662_c0	comp234469_c0	0.51833
comp156662_c0	comp322084_c0	0.529237
comp156662_c0	comp478474_c0	0.50901
comp156662_c0	comp490044_c0	0.516098
comp156662_c0	comp95494_c0	0.50943
comp156662_c0	comp426471_c0	0.519691
comp156662_c0	comp438072_c0	0.503966
comp156662_c0	comp312120_c0	0.508391
comp156662_c0	comp72310_c1	0.527088
comp156662_c0	comp91832_c0	0.507023
comp156662_c0	comp1051985_c0	0.502052
comp156662_c0	comp265897_c0	0.52629
comp156662_c0	comp661569_c0	0.526579
comp156662_c0	comp134251_c1	0.512132
comp156662_c0	comp107249_c0	0.526771
comp156662_c0	comp534105_c0	0.507754
comp156662_c0	comp133279_c2	0.503866
comp156662_c0	comp118491_c0	0.51219
comp156662_c0	comp673637_c0	0.530704
comp156662_c0	comp127384_c0	0.500689
comp156662_c0	comp397081_c0	0.512011
comp156662_c0	comp133656_c0	0.523924
comp156662_c0	comp125519_c1	0.501735
comp156662_c0	comp86279_c0	0.523279
comp156662_c0	comp89235_c0	0.511552
comp156662_c0	comp464346_c0	0.514634
comp156662_c0	comp35272_c0	0.503241
comp156662_c0	comp103599_c0	0.529039
comp156662_c0	comp115663_c0	0.522276
comp156662_c0	comp234448_c0	0.529398
comp156662_c0	comp119202_c0	0.50166
comp156662_c0	comp91755_c0	0.50785
comp156662_c0	comp534643_c0	0.506283
comp156662_c0	comp594685_c0	0.510399
comp156662_c0	comp312365_c0	0.531447
comp156662_c0	comp48889_c0	0.533189
comp156662_c0	comp29051_c0	0.525076
comp156662_c0	comp258543_c0	0.531613
comp156662_c0	comp86099_c1	0.52881
comp156662_c0	comp313336_c0	0.511485
comp156662_c0	comp789847_c0	0.530058
comp156662_c0	comp1246_c1	0.507319
comp156662_c0	comp694577_c0	0.521407
comp156662_c0	comp135523_c0	0.527401
comp156662_c0	comp662643_c0	0.517784
comp156662_c0	comp47870_c0	0.512745
comp156662_c0	comp583224_c0	0.517616
comp156662_c0	comp220405_c0	0.510259
comp124983_c0	comp155637_c0	0.504245
comp124983_c0	comp148365_c0	0.500123
comp124983_c0	comp157297_c0	0.505668
comp124983_c0	comp161398_c1	0.506221
comp124983_c0	comp163491_c0	0.500171
comp124983_c0	comp165586_c0	0.505984
comp124983_c0	comp167836_c0	0.502913
comp124983_c0	comp167089_c0	0.501059
comp139704_c0	comp143740_c0	0.501387
comp139704_c0	comp142489_c0	0.502495
comp139704_c0	comp152431_c0	0.53355
comp139704_c0	comp121457_c0	0.501192
comp139704_c0	comp151288_c2	0.512474
comp139704_c0	comp157973_c0	0.510883
comp139704_c0	comp145010_c0	0.534443
comp139704_c0	comp161828_c0	0.51781
comp139704_c0	comp158892_c0	0.508149
comp139704_c0	comp147405_c0	0.508365
comp139704_c0	comp156242_c0	0.517237
comp139704_c0	comp150465_c1	0.512761
comp139704_c0	comp129705_c0	0.539931
comp139704_c0	comp144256_c0	0.514686
comp139704_c0	comp169947_c0	0.507616
comp139704_c0	comp149301_c0	0.519403
comp139704_c0	comp165045_c0	0.540482
comp139704_c0	comp171881_c0	0.522946
comp139704_c0	comp156582_c0	0.507951
comp139704_c0	comp156978_c0	0.526687
comp139704_c0	comp156520_c0	0.526894
comp139704_c0	comp157619_c0	0.511034
comp139704_c0	comp162237_c0	0.539758
comp139704_c0	comp161242_c0	0.529047
comp139704_c0	comp144804_c0	0.51549
comp139704_c0	comp160666_c0	0.508248
comp139704_c0	comp145583_c0	0.529594
comp139704_c0	comp150499_c0	0.502254
comp139704_c0	comp140017_c0	0.51373
comp139704_c0	comp158357_c0	0.502721
comp139704_c0	comp148818_c0	0.500403
comp139704_c0	comp154900_c0	0.502923
comp139704_c0	comp159285_c0	0.521908
comp139704_c0	comp145688_c0	0.50562
comp139704_c0	comp149046_c0	0.510865
comp139704_c0	comp157535_c0	0.519925
comp139704_c0	comp142756_c0	0.504101
comp139704_c0	comp157876_c0	0.505122
comp139704_c0	comp147036_c0	0.502293
comp139704_c0	comp143120_c0	0.513547
comp139704_c0	comp148170_c0	0.515554
comp139704_c0	comp144603_c0	0.50856
comp139704_c0	comp158553_c0	0.513303
comp139704_c0	comp154902_c1	0.530955
comp139704_c0	comp165048_c0	0.544735
comp139704_c0	comp167264_c1	0.506563
comp139704_c0	comp164990_c1	0.506167
comp139704_c0	comp145482_c2	0.52983
comp139704_c0	comp107138_c0	0.531257
comp139704_c0	comp48786_c0	0.515607
comp139704_c0	comp154174_c0	0.52504
comp139704_c0	comp166939_c0	0.519902
comp139704_c0	comp158841_c0	0.516403
comp139704_c0	comp151755_c0	0.51843
comp139704_c0	comp138923_c0	0.500416
comp139704_c0	comp150183_c0	0.524284
comp139704_c0	comp162365_c0	0.509634
comp139704_c0	comp162147_c0	0.520152
comp139704_c0	comp156926_c0	0.51149
comp139704_c0	comp149369_c0	0.517796
comp139704_c0	comp169257_c1	0.508593
comp139704_c0	comp162337_c1	0.520223
comp139704_c0	comp163150_c0	0.5059
comp139704_c0	comp167019_c1	0.503018
comp139704_c0	comp163214_c0	0.523316
comp139704_c0	comp152137_c0	0.533632
comp139704_c0	comp157952_c0	0.506191
comp139704_c0	comp152798_c0	0.518397
comp139704_c0	comp161632_c0	0.50096
comp139704_c0	comp156871_c0	0.506542
comp139704_c0	comp155392_c0	0.537216
comp139704_c0	comp104431_c0	0.534593
comp139704_c0	comp145723_c0	0.545214
comp139704_c0	comp161442_c0	0.530498
comp139704_c0	comp144489_c0	0.509609
comp139704_c0	comp162303_c0	0.504013
comp139704_c0	comp159381_c0	0.5252
comp139704_c0	comp160343_c0	0.500268
comp139704_c0	comp162910_c0	0.505981
comp139704_c0	comp164498_c1	0.508858
comp139704_c0	comp158636_c0	0.53669
comp139704_c0	comp164803_c0	0.547487
comp139704_c0	comp146234_c0	0.505002
comp139704_c0	comp161736_c0	0.510379
comp139704_c0	comp144074_c0	0.535257
comp139704_c0	comp152794_c0	0.53398
comp139704_c0	comp162505_c0	0.523525
comp139704_c0	comp162206_c0	0.523283
comp139704_c0	comp163359_c0	0.524195
comp139704_c0	comp151074_c0	0.515842
comp139704_c0	comp165050_c0	0.512512
comp139704_c0	comp128512_c0	0.52192
comp139704_c0	comp155661_c0	0.508063
comp139704_c0	comp157649_c0	0.538303
comp139704_c0	comp159456_c0	0.527378
comp139704_c0	comp153147_c0	0.506226
comp139704_c0	comp144684_c0	0.533427
comp139704_c0	comp162930_c1	0.541559
comp139704_c0	comp159966_c0	0.500882
comp139704_c0	comp148365_c0	0.501719
comp139704_c0	comp141944_c0	0.516354
comp139704_c0	comp167992_c0	0.526033
comp139704_c0	comp158598_c0	0.504382
comp139704_c0	comp148180_c0	0.527267
comp139704_c0	comp153249_c0	0.501139
comp139704_c0	comp163743_c0	0.518076
comp139704_c0	comp145458_c0	0.500399
comp139704_c0	comp163291_c0	0.518281
comp139704_c0	comp156875_c0	0.511132
comp139704_c0	comp164430_c0	0.510824
comp139704_c0	comp159382_c0	0.502222
comp139704_c0	comp161094_c0	0.516654
comp139704_c0	comp167341_c0	0.50946
comp139704_c0	comp163112_c0	0.501644
comp139704_c0	comp163305_c0	0.521943
comp139704_c0	comp141201_c0	0.537344
comp139704_c0	comp158959_c0	0.515437
comp139704_c0	comp164470_c0	0.510749
comp139704_c0	comp162598_c0	0.502272
comp139704_c0	comp159104_c0	0.515394
comp139704_c0	comp148130_c0	0.53939
comp139704_c0	comp160578_c0	0.521909
comp139704_c0	comp159263_c0	0.510909
comp139704_c0	comp149170_c0	0.523542
comp139704_c0	comp162848_c0	0.503861
comp139704_c0	comp147049_c0	0.527149
comp139704_c0	comp165470_c0	0.522572
comp139704_c0	comp154035_c0	0.540168
comp139704_c0	comp161817_c0	0.509489
comp139704_c0	comp145307_c0	0.502912
comp139704_c0	comp163500_c1	0.50817
comp139704_c0	comp151360_c0	0.511037
comp139704_c0	comp153886_c0	0.505833
comp139704_c0	comp151508_c0	0.530485
comp139704_c0	comp165710_c0	0.522605
comp139704_c0	comp155550_c0	0.506567
comp139704_c0	comp158581_c1	0.53056
comp139704_c0	comp167134_c0	0.517125
comp139704_c0	comp167223_c1	0.505732
comp139704_c0	comp151505_c0	0.514385
comp139704_c0	comp157880_c0	0.521995
comp139704_c0	comp157922_c0	0.50308
comp139704_c0	comp157995_c0	0.510931
comp139704_c0	comp165338_c0	0.527844
comp139704_c0	comp165414_c1	0.51
comp139704_c0	comp159520_c0	0.506082
comp139704_c0	comp154771_c0	0.522138
comp139704_c0	comp156125_c0	0.511968
comp139704_c0	comp159252_c0	0.516088
comp139704_c0	comp164350_c1	0.505029
comp139704_c0	comp163045_c0	0.524891
comp139704_c0	comp163428_c0	0.502468
comp139704_c0	comp158743_c0	0.505921
comp139704_c0	comp165086_c0	0.534347
comp139704_c0	comp162439_c0	0.516682
comp139704_c0	comp157623_c0	0.535602
comp139704_c0	comp150258_c0	0.516329
comp139704_c0	comp165884_c0	0.539089
comp139704_c0	comp157058_c0	0.515542
comp139704_c0	comp157940_c0	0.508664
comp139704_c0	comp154140_c0	0.533602
comp139704_c0	comp160601_c0	0.53894
comp139704_c0	comp163145_c0	0.506216
comp139704_c0	comp160128_c0	0.515443
comp139704_c0	comp166525_c0	0.521557
comp139704_c0	comp167629_c0	0.523217
comp139704_c0	comp162607_c0	0.50012
comp139704_c0	comp163758_c0	0.537596
comp139704_c0	comp166158_c0	0.517065
comp139704_c0	comp164950_c0	0.512113
comp139704_c0	comp156273_c0	0.535338
comp139704_c0	comp156204_c0	0.517794
comp139704_c0	comp150583_c1	0.528219
comp139704_c0	comp158868_c1	0.502644
comp139704_c0	comp162460_c0	0.522464
comp139704_c0	comp163473_c0	0.500036
comp139704_c0	comp161085_c0	0.515972
comp139704_c0	comp158145_c0	0.524931
comp139704_c0	comp157388_c0	0.512679
comp139704_c0	comp164830_c1	0.512485
comp139704_c0	comp160545_c0	0.52908
comp139704_c0	comp159134_c0	0.526964
comp139704_c0	comp161778_c0	0.519087
comp139704_c0	comp162863_c0	0.505062
comp139704_c0	comp167985_c0	0.513368
comp139704_c0	comp161815_c0	0.515763
comp139704_c0	comp162827_c1	0.505256
comp139704_c0	comp160748_c0	0.511693
comp139704_c0	comp163142_c0	0.532251
comp139704_c0	comp150790_c0	0.502534
comp139704_c0	comp154834_c0	0.533981
comp139704_c0	comp165268_c0	0.510171
comp139704_c0	comp160951_c0	0.513447
comp139704_c0	comp165581_c0	0.519678
comp139704_c0	comp158185_c0	0.510353
comp139704_c0	comp164480_c0	0.505334
comp139704_c0	comp157454_c0	0.513079
comp139704_c0	comp160039_c0	0.504942
comp139704_c0	comp164719_c0	0.532929
comp139704_c0	comp156614_c0	0.541888
comp139704_c0	comp166211_c0	0.509841
comp139704_c0	comp167284_c0	0.514805
comp139704_c0	comp167384_c0	0.508341
comp139704_c0	comp160294_c0	0.515137
comp139704_c0	comp154359_c1	0.507329
comp139704_c0	comp163706_c0	0.511019
comp139704_c0	comp164611_c0	0.532681
comp139704_c0	comp161961_c0	0.523128
comp139704_c0	comp163907_c0	0.51135
comp139704_c0	comp163571_c0	0.513703
comp139704_c0	comp158794_c0	0.545969
comp139704_c0	comp163105_c0	0.51995
comp139704_c0	comp160250_c0	0.500997
comp139704_c0	comp163157_c1	0.518928
comp139704_c0	comp151974_c0	0.521842
comp139704_c0	comp158169_c0	0.525346
comp139704_c0	comp163671_c1	0.507447
comp139704_c0	comp150127_c0	0.538543
comp139704_c0	comp158860_c0	0.507516
comp139704_c0	comp169135_c0	0.524868
comp139704_c0	comp159267_c0	0.512593
comp139704_c0	comp164617_c0	0.5066
comp139704_c0	comp160552_c0	0.513867
comp139704_c0	comp162467_c0	0.543982
comp139704_c0	comp162287_c0	0.511245
comp139704_c0	comp159006_c0	0.545697
comp139704_c0	comp161026_c0	0.501899
comp139704_c0	comp164280_c0	0.504395
comp139704_c0	comp164784_c0	0.503029
comp139704_c0	comp162567_c0	0.5142
comp139704_c0	comp162477_c0	0.531134
comp139704_c0	comp168029_c0	0.501187
comp139704_c0	comp167093_c0	0.505491
comp139704_c0	comp164609_c0	0.506871
comp139704_c0	comp164364_c0	0.530586
comp139704_c0	comp156276_c0	0.539393
comp139704_c0	comp157489_c1	0.525296
comp139704_c0	comp164985_c0	0.549027
comp139704_c0	comp167928_c0	0.520409
comp139704_c0	comp159985_c2	0.527109
comp139704_c0	comp156744_c0	0.525691
comp139704_c0	comp163606_c0	0.506834
comp139704_c0	comp162217_c0	0.512907
comp139704_c0	comp163639_c0	0.528894
comp139704_c0	comp158509_c0	0.504987
comp139704_c0	comp167549_c0	0.511752
comp139704_c0	comp165993_c0	0.510386
comp139704_c0	comp157553_c0	0.512127
comp139704_c0	comp162788_c0	0.501956
comp139704_c0	comp165251_c0	0.501439
comp139704_c0	comp167859_c0	0.528234
comp139704_c0	comp145065_c0	0.506336
comp139704_c0	comp161950_c0	0.535265
comp139704_c0	comp156943_c0	0.539611
comp139704_c0	comp164196_c0	0.536145
comp139704_c0	comp168698_c0	0.545849
comp139704_c0	comp151179_c0	0.507054
comp139704_c0	comp150647_c0	0.52729
comp139704_c0	comp165471_c0	0.508964
comp139704_c0	comp167157_c0	0.506852
comp139704_c0	comp160650_c0	0.52298
comp139704_c0	comp157083_c0	0.51583
comp139704_c0	comp162526_c0	0.521665
comp139704_c0	comp160686_c0	0.524415
comp139704_c0	comp167041_c0	0.534394
comp139704_c0	comp113620_c0	0.512166
comp139704_c0	comp163052_c0	0.501042
comp139704_c0	comp167269_c0	0.523398
comp139704_c0	comp164252_c0	0.504614
comp139704_c0	comp167479_c0	0.53541
comp139704_c0	comp151619_c0	0.511834
comp139704_c0	comp162980_c0	0.506918
comp139704_c0	comp161809_c0	0.531043
comp139704_c0	comp149206_c0	0.515474
comp139704_c0	comp163169_c0	0.50288
comp139704_c0	comp168826_c1	0.507517
comp139704_c0	comp165752_c0	0.508304
comp139704_c0	comp163367_c0	0.533494
comp139704_c0	comp166886_c0	0.530453
comp139704_c0	comp159234_c0	0.514855
comp139704_c0	comp163242_c0	0.510879
comp139704_c0	comp165246_c0	0.506604
comp139704_c0	comp158388_c0	0.509042
comp139704_c0	comp162533_c0	0.500033
comp139704_c0	comp161192_c0	0.508198
comp139704_c0	comp164645_c2	0.51133
comp139704_c0	comp152638_c0	0.509015
comp139704_c0	comp156542_c0	0.507177
comp139704_c0	comp158986_c0	0.539212
comp139704_c0	comp164378_c0	0.540041
comp139704_c0	comp167201_c0	0.539856
comp139704_c0	comp163806_c0	0.519894
comp139704_c0	comp141400_c0	0.51457
comp139704_c0	comp162054_c0	0.547341
comp139704_c0	comp168704_c0	0.509656
comp139704_c0	comp168171_c0	0.525591
comp139704_c0	comp161966_c1	0.504785
comp139704_c0	comp165950_c0	0.548957
comp139704_c0	comp157826_c0	0.520172
comp139704_c0	comp156492_c0	0.519001
comp139704_c0	comp165522_c0	0.533078
comp139704_c0	comp164598_c0	0.510581
comp139704_c0	comp159428_c0	0.524278
comp139704_c0	comp154855_c0	0.534847
comp139704_c0	comp155136_c1	0.503851
comp139704_c0	comp149004_c0	0.513671
comp139704_c0	comp164223_c0	0.5273
comp139704_c0	comp165316_c0	0.517658
comp139704_c0	comp166656_c0	0.501201
comp139704_c0	comp168636_c0	0.534319
comp139704_c0	comp159591_c0	0.525766
comp139704_c0	comp164415_c0	0.500718
comp139704_c0	comp166675_c0	0.528779
comp139704_c0	comp164100_c0	0.536094
comp139704_c0	comp167829_c0	0.503594
comp139704_c0	comp168158_c0	0.510767
comp139704_c0	comp165847_c0	0.50496
comp139704_c0	comp164894_c0	0.510563
comp139704_c0	comp167189_c0	0.535249
comp139704_c0	comp162795_c0	0.510766
comp139704_c0	comp162052_c0	0.515927
comp139704_c0	comp150232_c0	0.517467
comp139704_c0	comp165600_c0	0.510732
comp139704_c0	comp161406_c0	0.542819
comp139704_c0	comp162707_c0	0.531077
comp139704_c0	comp155055_c0	0.513475
comp139704_c0	comp165901_c0	0.533319
comp139704_c0	comp159510_c0	0.505256
comp139704_c0	comp168554_c0	0.526257
comp139704_c0	comp162464_c0	0.500867
comp139704_c0	comp161289_c1	0.519887
comp139704_c0	comp157824_c0	0.53697
comp139704_c0	comp163332_c0	0.52278
comp139704_c0	comp169107_c0	0.510523
comp139704_c0	comp159125_c0	0.500998
comp139704_c0	comp156634_c0	0.503207
comp139704_c0	comp166296_c0	0.52942
comp139704_c0	comp158478_c0	0.516539
comp139704_c0	comp164475_c0	0.512703
comp139704_c0	comp164599_c0	0.518089
comp139704_c0	comp157187_c0	0.536265
comp139704_c0	comp167863_c0	0.527526
comp139704_c0	comp163916_c0	0.531637
comp139704_c0	comp164816_c0	0.503249
comp139704_c0	comp169286_c0	0.503544
comp139704_c0	comp160534_c0	0.509362
comp139704_c0	comp167649_c0	0.508027
comp139704_c0	comp167800_c0	0.515076
comp139704_c0	comp163164_c0	0.530757
comp139704_c0	comp166752_c0	0.532547
comp139704_c0	comp163104_c0	0.516891
comp139704_c0	comp160886_c0	0.516313
comp139704_c0	comp146807_c0	0.51547
comp139704_c0	comp165058_c1	0.507964
comp139704_c0	comp159491_c0	0.509428
comp139704_c0	comp165716_c0	0.538328
comp139704_c0	comp159255_c0	0.512802
comp139704_c0	comp160890_c0	0.516125
comp139704_c0	comp158351_c0	0.511726
comp139704_c0	comp166121_c0	0.50107
comp139704_c0	comp163024_c0	0.518134
comp139704_c0	comp159549_c0	0.500826
comp139704_c0	comp164229_c0	0.508965
comp139704_c0	comp164937_c0	0.509923
comp139704_c0	comp163190_c0	0.505985
comp139704_c0	comp162757_c1	0.501424
comp139704_c0	comp165336_c1	0.509434
comp139704_c0	comp158733_c0	0.502088
comp139704_c0	comp166611_c0	0.521967
comp139704_c0	comp167732_c0	0.507231
comp139704_c0	comp167681_c0	0.518994
comp139704_c0	comp163532_c0	0.523018
comp139704_c0	comp165943_c1	0.514205
comp139704_c0	comp157980_c0	0.52691
comp139704_c0	comp167295_c0	0.547222
comp139704_c0	comp149994_c0	0.530798
comp139704_c0	comp162990_c0	0.50102
comp139704_c0	comp166264_c0	0.51571
comp139704_c0	comp165365_c0	0.529331
comp139704_c0	comp167251_c0	0.52305
comp139704_c0	comp168571_c0	0.529605
comp139704_c0	comp158747_c0	0.507693
comp139704_c0	comp167687_c1	0.523049
comp139704_c0	comp161711_c0	0.539365
comp139704_c0	comp166552_c0	0.527372
comp139704_c0	comp165509_c0	0.509187
comp139704_c0	comp165951_c0	0.502663
comp139704_c0	comp166652_c0	0.506419
comp139704_c0	comp162384_c0	0.50191
comp139704_c0	comp165565_c0	0.504114
comp139704_c0	comp154892_c0	0.515168
comp139704_c0	comp165838_c0	0.527169
comp139704_c0	comp156655_c0	0.509154
comp139704_c0	comp166891_c0	0.514527
comp139704_c0	comp163511_c0	0.519513
comp139704_c0	comp165082_c0	0.522458
comp139704_c0	comp159056_c0	0.522683
comp139704_c0	comp166851_c0	0.516479
comp139704_c0	comp162116_c0	0.501048
comp139704_c0	comp166758_c0	0.51161
comp139704_c0	comp166705_c0	0.541634
comp139704_c0	comp156288_c0	0.51179
comp139704_c0	comp161740_c0	0.500785
comp139704_c0	comp166122_c0	0.516782
comp139704_c0	comp169024_c0	0.52775
comp139704_c0	comp164070_c0	0.532003
comp139704_c0	comp162836_c0	0.502034
comp139704_c0	comp165452_c0	0.521171
comp139704_c0	comp166147_c0	0.525241
comp139704_c0	comp168436_c1	0.521953
comp139704_c0	comp163552_c0	0.500204
comp139704_c0	comp167145_c0	0.512975
comp139704_c0	comp167300_c0	0.531983
comp139704_c0	comp162773_c0	0.515965
comp139704_c0	comp167700_c0	0.509511
comp139704_c0	comp165978_c0	0.517571
comp139704_c0	comp160382_c0	0.527462
comp139704_c0	comp162649_c0	0.527545
comp139704_c0	comp167197_c0	0.511274
comp139704_c0	comp160511_c0	0.516066
comp139704_c0	comp167925_c0	0.52105
comp139704_c0	comp167405_c1	0.543186
comp139704_c0	comp163430_c0	0.512764
comp139704_c0	comp168696_c0	0.5039
comp139704_c0	comp158814_c0	0.526375
comp139704_c0	comp167121_c0	0.52079
comp139704_c0	comp165708_c0	0.520777
comp139704_c0	comp167363_c0	0.511257
comp139704_c0	comp167113_c0	0.514137
comp139704_c0	comp166016_c0	0.519076
comp139704_c0	comp167486_c0	0.539146
comp139704_c0	comp160183_c1	0.503771
comp139704_c0	comp168482_c0	0.503544
comp139704_c0	comp167032_c0	0.533285
comp139704_c0	comp165439_c0	0.517987
comp139704_c0	comp150192_c0	0.509916
comp139704_c0	comp166375_c0	0.528903
comp139704_c0	comp166362_c0	0.524772
comp139704_c0	comp166098_c0	0.533364
comp139704_c0	comp162660_c0	0.509264
comp139704_c0	comp167821_c0	0.500799
comp139704_c0	comp163294_c0	0.520871
comp139704_c0	comp166452_c0	0.507919
comp139704_c0	comp156309_c0	0.531782
comp139704_c0	comp166442_c0	0.529456
comp139704_c0	comp164774_c1	0.523247
comp139704_c0	comp165845_c0	0.515471
comp139704_c0	comp164459_c0	0.522524
comp139704_c0	comp167703_c0	0.502041
comp139704_c0	comp167873_c0	0.508218
comp139704_c0	comp165149_c0	0.509423
comp139704_c0	comp168104_c0	0.522987
comp139704_c0	comp167460_c1	0.538927
comp139704_c0	comp167826_c0	0.516099
comp139704_c0	comp164677_c0	0.50541
comp139704_c0	comp163768_c0	0.520398
comp139704_c0	comp167171_c0	0.521753
comp139704_c0	comp154997_c0	0.511425
comp139704_c0	comp167977_c0	0.500379
comp139704_c0	comp156569_c0	0.525658
comp139704_c0	comp166388_c0	0.515643
comp139704_c0	comp167893_c0	0.531846
comp139704_c0	comp143189_c0	0.509904
comp139704_c0	comp167685_c1	0.520769
comp139704_c0	comp159920_c0	0.513698
comp139704_c0	comp168564_c0	0.503009
comp139704_c0	comp166227_c0	0.518192
comp139704_c0	comp160348_c0	0.536053
comp139704_c0	comp162190_c0	0.500241
comp139704_c0	comp166217_c0	0.534074
comp139704_c0	comp166674_c0	0.504465
comp139704_c0	comp168181_c0	0.502057
comp139704_c0	comp165585_c0	0.513699
comp139704_c0	comp163890_c0	0.527425
comp139704_c0	comp164642_c0	0.513608
comp139704_c0	comp164571_c0	0.543592
comp139704_c0	comp167415_c0	0.526161
comp139704_c0	comp162936_c0	0.53253
comp139704_c0	comp162570_c0	0.505882
comp139704_c0	comp147524_c1	0.548144
comp139704_c0	comp164075_c0	0.507523
comp139704_c0	comp166419_c0	0.535538
comp139704_c0	comp168705_c0	0.519997
comp139704_c0	comp124585_c0	0.521845
comp139704_c0	comp150400_c0	0.517752
comp139704_c0	comp165259_c0	0.520553
comp139704_c0	comp164511_c0	0.503409
comp139704_c0	comp168392_c0	0.514118
comp139704_c0	comp164788_c0	0.507684
comp139704_c0	comp167766_c0	0.528888
comp139704_c0	comp165668_c0	0.519954
comp139704_c0	comp167360_c0	0.514688
comp139704_c0	comp165637_c1	0.528434
comp139704_c0	comp112615_c0	0.515522
comp139704_c0	comp168213_c0	0.511722
comp139704_c0	comp167819_c0	0.512038
comp139704_c0	comp166882_c0	0.528189
comp139704_c0	comp167023_c0	0.522929
comp139704_c0	comp166336_c0	0.540884
comp139704_c0	comp166185_c0	0.504185
comp139704_c0	comp163378_c0	0.51389
comp139704_c0	comp163067_c0	0.513283
comp139704_c0	comp167921_c0	0.511001
comp139704_c0	comp153309_c0	0.501783
comp139704_c0	comp168216_c0	0.535458
comp139704_c0	comp168019_c0	0.532795
comp139704_c0	comp168066_c0	0.529459
comp139704_c0	comp166690_c0	0.504003
comp139704_c0	comp162332_c0	0.502976
comp139704_c0	comp167758_c0	0.538677
comp139704_c0	comp165903_c0	0.506025
comp139704_c0	comp167684_c0	0.532988
comp139704_c0	comp158371_c0	0.512011
comp139704_c0	comp168537_c0	0.524789
comp139704_c0	comp157012_c0	0.535935
comp139704_c0	comp164052_c0	0.502557
comp139704_c0	comp166060_c0	0.507771
comp139704_c0	comp169009_c0	0.544259
comp139704_c0	comp169182_c0	0.50449
comp139704_c0	comp168333_c1	0.54124
comp139704_c0	comp167519_c0	0.53164
comp139704_c0	comp166623_c0	0.523558
comp139704_c0	comp160445_c0	0.5127
comp139704_c0	comp168590_c0	0.503382
comp139704_c0	comp166878_c0	0.529408
comp139704_c0	comp165043_c0	0.53056
comp139704_c0	comp165178_c0	0.529733
comp139704_c0	comp165308_c0	0.523205
comp139704_c0	comp155659_c0	0.533412
comp139704_c0	comp166598_c0	0.50355
comp139704_c0	comp168383_c0	0.516929
comp139704_c0	comp167691_c0	0.510191
comp139704_c0	comp167356_c0	0.521433
comp139704_c0	comp167508_c0	0.500027
comp139704_c0	comp165317_c0	0.51564
comp139704_c0	comp167432_c0	0.513602
comp139704_c0	comp168368_c0	0.527454
comp139704_c0	comp164503_c0	0.519478
comp139704_c0	comp167801_c1	0.543896
comp139704_c0	comp168613_c1	0.538528
comp139704_c0	comp167025_c0	0.52318
comp139704_c0	comp168638_c0	0.529101
comp139704_c0	comp167070_c2	0.534667
comp139704_c0	comp164743_c0	0.52397
comp139704_c0	comp157427_c2	0.515665
comp139704_c0	comp165098_c0	0.522901
comp139704_c0	comp165710_c1	0.511484
comp139704_c0	comp168105_c0	0.510715
comp139704_c0	comp154626_c0	0.524641
comp139704_c0	comp162535_c0	0.518751
comp139704_c0	comp163412_c0	0.5243
comp139704_c0	comp167031_c0	0.523645
comp139704_c0	comp165983_c0	0.534863
comp139704_c0	comp165467_c0	0.515944
comp139704_c0	comp168534_c0	0.517193
comp139704_c0	comp166288_c0	0.502133
comp139704_c0	comp167563_c0	0.511487
comp139704_c0	comp166479_c0	0.519226
comp139704_c0	comp167724_c1	0.525573
comp139704_c0	comp166242_c0	0.514296
comp139704_c0	comp166901_c0	0.502932
comp139704_c0	comp162035_c0	0.515887
comp139704_c0	comp162737_c1	0.502433
comp139704_c0	comp168291_c1	0.510333
comp139704_c0	comp145052_c0	0.522034
comp139704_c0	comp153688_c0	0.504907
comp139704_c0	comp168338_c0	0.523044
comp139704_c0	comp163918_c0	0.533342
comp139704_c0	comp167647_c0	0.526976
comp139704_c0	comp166862_c0	0.513448
comp139704_c0	comp163724_c0	0.534865
comp139704_c0	comp167770_c0	0.537099
comp139704_c0	comp168881_c0	0.504024
comp139704_c0	comp168501_c0	0.514035
comp139704_c0	comp168348_c0	0.521248
comp139704_c0	comp167488_c0	0.511125
comp139704_c0	comp167273_c0	0.526716
comp139704_c0	comp158621_c0	0.5103
comp139704_c0	comp166530_c0	0.541291
comp139704_c0	comp167954_c0	0.504445
comp139704_c0	comp169248_c0	0.502086
comp139704_c0	comp168541_c0	0.501789
comp139704_c0	comp168177_c0	0.530881
comp139704_c0	comp168290_c0	0.515311
comp139704_c0	comp167309_c0	0.500416
comp139704_c0	comp168990_c0	0.50625
comp139704_c0	comp168018_c0	0.517667
comp139704_c0	comp168755_c0	0.52228
comp139704_c0	comp169163_c0	0.500664
comp139704_c0	comp166714_c0	0.536249
comp139704_c0	comp168125_c0	0.519571
comp139704_c0	comp168512_c0	0.512256
comp139704_c0	comp167774_c0	0.506306
comp139704_c0	comp158448_c0	0.545952
comp139704_c0	comp168144_c1	0.514352
comp139704_c0	comp167527_c0	0.504833
comp139704_c0	comp167974_c0	0.514225
comp139704_c0	comp156446_c0	0.530676
comp139704_c0	comp168037_c0	0.528499
comp139704_c0	comp166711_c0	0.519629
comp139704_c0	comp161677_c0	0.518453
comp139704_c0	comp165900_c0	0.504036
comp139704_c0	comp161169_c1	0.520369
comp139704_c0	comp167740_c0	0.526585
comp139704_c0	comp164882_c0	0.522074
comp139704_c0	comp168784_c0	0.513805
comp139704_c0	comp169295_c0	0.524579
comp139704_c0	comp165298_c0	0.542992
comp139704_c0	comp169185_c0	0.523086
comp139704_c0	comp167721_c0	0.503747
comp139704_c0	comp166804_c0	0.507544
comp139704_c0	comp167477_c0	0.520949
comp139704_c0	comp161786_c0	0.516506
comp139704_c0	comp167933_c1	0.503469
comp139704_c0	comp168708_c0	0.50812
comp139704_c0	comp168561_c0	0.500742
comp139704_c0	comp169004_c1	0.53169
comp139704_c0	comp167924_c0	0.511753
comp139704_c0	comp165852_c0	0.53694
comp139704_c0	comp169095_c0	0.518158
comp139704_c0	comp165648_c0	0.529837
comp139704_c0	comp169193_c0	0.528829
comp139704_c0	comp167621_c0	0.516196
comp139704_c0	comp168470_c1	0.521104
comp139704_c0	comp139546_c0	0.516185
comp139704_c0	comp167652_c0	0.500522
comp139704_c0	comp167964_c0	0.526901
comp139704_c0	comp169093_c0	0.509439
comp139704_c0	comp164851_c0	0.526497
comp139704_c0	comp169285_c0	0.502188
comp139704_c0	comp168697_c0	0.517043
comp139704_c0	comp168303_c0	0.504091
comp139704_c0	comp169062_c0	0.546975
comp139704_c0	comp162935_c0	0.519722
comp139704_c0	comp166612_c1	0.518397
comp139704_c0	comp169215_c0	0.508112
comp139704_c0	comp164377_c0	0.50753
comp139704_c0	comp162487_c0	0.530421
comp139704_c0	comp169016_c1	0.529191
comp139704_c0	comp169269_c1	0.506116
comp139704_c0	comp169090_c0	0.500173
comp139704_c0	comp168782_c0	0.546381
comp139704_c0	comp166175_c1	0.511112
comp139704_c0	comp166152_c0	0.517018
comp139704_c0	comp168496_c0	0.504368
comp139704_c0	comp167213_c0	0.530087
comp139704_c0	comp168339_c0	0.525017
comp139704_c0	comp168036_c0	0.515298
comp139704_c0	comp169271_c0	0.501146
comp139704_c0	comp164246_c0	0.507585
comp139704_c0	comp165809_c0	0.507888
comp139704_c0	comp169263_c1	0.511752
comp139704_c0	comp168542_c0	0.515164
comp139704_c0	comp167765_c0	0.512123
comp139704_c0	comp169302_c0	0.530802
comp139704_c0	comp169166_c0	0.544586
comp139704_c0	comp169225_c0	0.517027
comp139704_c0	comp167898_c0	0.504685
comp139704_c0	comp169250_c1	0.53429
comp139704_c0	comp169241_c0	0.529642
comp139704_c0	comp168546_c0	0.521108
comp139704_c0	comp169031_c0	0.530702
comp139704_c0	comp168734_c0	0.511103
comp139704_c0	comp169319_c0	0.516079
comp139704_c0	comp169339_c0	0.521129
comp139704_c0	comp110412_c0	0.501243
comp167733_c1	comp156049_c0	0.504768
comp167733_c1	comp148896_c0	0.501568
comp167733_c1	comp168421_c0	0.507861
comp167733_c1	comp97991_c0	0.514624
comp167733_c1	comp152793_c0	0.517262
comp167733_c1	comp137356_c0	0.501052
comp167733_c1	comp151795_c0	0.517532
comp167733_c1	comp99617_c0	0.512296
comp167733_c1	comp74974_c0	0.502225
comp167733_c1	comp492463_c0	0.505399
comp167733_c1	comp647102_c0	0.502725
comp167733_c1	comp77535_c0	0.51383
comp167733_c1	comp415241_c0	0.51795
comp167733_c1	comp120570_c0	0.50565
comp167733_c1	comp152810_c0	0.519518
comp167733_c1	comp133752_c2	0.523365
comp167733_c1	comp106531_c0	0.511201
comp167733_c1	comp468855_c0	0.511908
comp167733_c1	comp563004_c0	0.51544
comp167733_c1	comp567356_c0	0.502639
comp167733_c1	comp134974_c0	0.518287
comp167733_c1	comp158580_c0	0.518854
comp167733_c1	comp85613_c0	0.522475
comp167733_c1	comp138325_c0	0.500653
comp167733_c1	comp503731_c0	0.509847
comp167733_c1	comp135855_c0	0.51702
comp167733_c1	comp152427_c2	0.513679
comp167733_c1	comp342168_c0	0.508904
comp167733_c1	comp141153_c0	0.521044
comp167733_c1	comp132648_c0	0.503323
comp155307_c0	comp104431_c0	0.508949
comp155307_c0	comp145723_c0	0.511932
comp155307_c0	comp161442_c0	0.518996
comp155307_c0	comp158636_c0	0.506071
comp155307_c0	comp164803_c0	0.5022
comp155307_c0	comp155997_c0	0.519244
comp155307_c0	comp162505_c0	0.517392
comp155307_c0	comp167534_c0	0.503213
comp155307_c0	comp157649_c0	0.502082
comp155307_c0	comp153147_c0	0.518136
comp155307_c0	comp144684_c0	0.509574
comp155307_c0	comp163743_c0	0.500313
comp155307_c0	comp158228_c0	0.509359
comp155307_c0	comp139426_c0	0.50354
comp155307_c0	comp165763_c0	0.507934
comp155307_c0	comp151986_c0	0.512814
comp155307_c0	comp158959_c0	0.512156
comp155307_c0	comp145733_c0	0.500525
comp155307_c0	comp155550_c0	0.50295
comp155307_c0	comp158581_c1	0.512175
comp155307_c0	comp167134_c0	0.505783
comp155307_c0	comp154771_c0	0.505947
comp155307_c0	comp165004_c0	0.508887
comp155307_c0	comp163461_c0	0.504907
comp155307_c0	comp162439_c0	0.508195
comp155307_c0	comp157623_c0	0.506617
comp155307_c0	comp150258_c0	0.506862
comp155307_c0	comp162629_c0	0.505322
comp155307_c0	comp161137_c0	0.504495
comp155307_c0	comp164950_c0	0.521694
comp155307_c0	comp160545_c0	0.505185
comp155307_c0	comp161778_c0	0.508138
comp155307_c0	comp161953_c0	0.508148
comp155307_c0	comp162827_c1	0.510029
comp155307_c0	comp165436_c0	0.509915
comp155307_c0	comp160039_c0	0.504588
comp155307_c0	comp166748_c0	0.501469
comp155307_c0	comp160510_c0	0.507248
comp155307_c0	comp164611_c0	0.516006
comp155307_c0	comp158794_c0	0.513794
comp155307_c0	comp158860_c0	0.512348
comp155307_c0	comp162467_c0	0.500139
comp155307_c0	comp154862_c0	0.505136
comp155307_c0	comp162600_c0	0.504402
comp155307_c0	comp163433_c0	0.501894
comp155307_c0	comp162477_c0	0.513549
comp155307_c0	comp167950_c0	0.501464
comp155307_c0	comp164985_c0	0.50047
comp155307_c0	comp164728_c0	0.513755
comp155307_c0	comp167928_c0	0.51431
comp155307_c0	comp164688_c0	0.520405
comp155307_c0	comp159033_c0	0.517811
comp155307_c0	comp165666_c0	0.504921
comp155307_c0	comp162788_c0	0.524594
comp155307_c0	comp166331_c0	0.510083
comp155307_c0	comp145065_c0	0.519852
comp155307_c0	comp150647_c0	0.50888
comp155307_c0	comp167961_c0	0.507545
comp155307_c0	comp164178_c0	0.50375
comp155307_c0	comp167157_c0	0.514116
comp155307_c0	comp157903_c0	0.500698
comp155307_c0	comp164798_c1	0.501398
comp155307_c0	comp167269_c0	0.517413
comp155307_c0	comp167479_c0	0.50161
comp155307_c0	comp149206_c0	0.514778
comp155307_c0	comp163242_c0	0.513857
comp155307_c0	comp167201_c0	0.506712
comp155307_c0	comp167591_c0	0.501739
comp155307_c0	comp141400_c0	0.515305
comp155307_c0	comp164298_c0	0.504678
comp155307_c0	comp163507_c0	0.505463
comp155307_c0	comp168704_c0	0.500443
comp155307_c0	comp168171_c0	0.500836
comp155307_c0	comp166326_c0	0.509709
comp155307_c0	comp168636_c0	0.520455
comp155307_c0	comp167829_c0	0.501481
comp155307_c0	comp162707_c0	0.514023
comp155307_c0	comp168554_c0	0.518058
comp155307_c0	comp165354_c0	0.517231
comp155307_c0	comp166296_c0	0.50028
comp155307_c0	comp161440_c0	0.507378
comp155307_c0	comp164599_c0	0.51395
comp155307_c0	comp163916_c0	0.507297
comp155307_c0	comp169286_c0	0.50277
comp155307_c0	comp167800_c0	0.51542
comp155307_c0	comp166752_c0	0.519256
comp155307_c0	comp165058_c1	0.512035
comp155307_c0	comp159491_c0	0.511515
comp155307_c0	comp165716_c0	0.523735
comp155307_c0	comp160890_c0	0.515906
comp155307_c0	comp162372_c0	0.507124
comp155307_c0	comp166790_c0	0.509715
comp155307_c0	comp165083_c0	0.508434
comp155307_c0	comp163024_c0	0.503218
comp155307_c0	comp163190_c0	0.512476
comp155307_c0	comp157980_c0	0.52368
comp155307_c0	comp165365_c0	0.509798
comp155307_c0	comp168069_c0	0.500964
comp155307_c0	comp166552_c0	0.509755
comp155307_c0	comp159336_c0	0.51039
comp155307_c0	comp164500_c0	0.510688
comp155307_c0	comp166445_c0	0.510098
comp155307_c0	comp163511_c0	0.518814
comp155307_c0	comp169024_c0	0.511123
comp155307_c0	comp166649_c0	0.509693
comp155307_c0	comp167300_c0	0.511719
comp155307_c0	comp162773_c0	0.509813
comp155307_c0	comp167197_c0	0.522003
comp155307_c0	comp168043_c0	0.502118
comp155307_c0	comp168110_c0	0.510725
comp155307_c0	comp166096_c0	0.502967
comp155307_c0	comp168249_c0	0.509826
comp155307_c0	comp157533_c0	0.5116
comp155307_c0	comp166879_c0	0.503798
comp155307_c0	comp158978_c0	0.514105
comp155307_c0	comp166442_c0	0.515847
comp155307_c0	comp165149_c0	0.501701
comp155307_c0	comp163039_c0	0.510639
comp155307_c0	comp167460_c1	0.502189
comp155307_c0	comp160992_c0	0.510068
comp155307_c0	comp166918_c0	0.50029
comp155307_c0	comp166403_c0	0.501659
comp155307_c0	comp164571_c0	0.506275
comp155307_c0	comp162936_c0	0.503991
comp155307_c0	comp162570_c0	0.50038
comp155307_c0	comp165771_c0	0.503657
comp155307_c0	comp164511_c0	0.522216
comp155307_c0	comp164788_c0	0.502763
comp155307_c0	comp167766_c0	0.514296
comp155307_c0	comp165668_c0	0.515089
comp155307_c0	comp165637_c1	0.502529
comp155307_c0	comp167981_c0	0.506348
comp155307_c0	comp112615_c0	0.512535
comp155307_c0	comp167023_c0	0.517774
comp155307_c0	comp166336_c0	0.50022
comp155307_c0	comp168686_c0	0.500528
comp155307_c0	comp166690_c0	0.508971
comp155307_c0	comp162332_c0	0.50154
comp155307_c0	comp169009_c0	0.510165
comp155307_c0	comp164873_c1	0.50941
comp155307_c0	comp165043_c0	0.500678
comp155307_c0	comp166078_c0	0.512873
comp155307_c0	comp165308_c0	0.510293
comp155307_c0	comp167356_c0	0.503345
comp155307_c0	comp165317_c0	0.524675
comp155307_c0	comp168368_c0	0.500194
comp155307_c0	comp168279_c0	0.51105
comp155307_c0	comp165731_c0	0.509124
comp155307_c0	comp163412_c0	0.504598
comp155307_c0	comp167031_c0	0.511383
comp155307_c0	comp168935_c0	0.500943
comp155307_c0	comp168291_c1	0.527111
comp155307_c0	comp145052_c0	0.508066
comp155307_c0	comp163918_c0	0.50041
comp155307_c0	comp166360_c0	0.50615
comp155307_c0	comp167488_c0	0.516184
comp155307_c0	comp158621_c0	0.512963
comp155307_c0	comp168624_c0	0.503664
comp155307_c0	comp168541_c0	0.502965
comp155307_c0	comp168177_c0	0.524285
comp155307_c0	comp168614_c0	0.501079
comp155307_c0	comp167974_c0	0.516979
comp155307_c0	comp168037_c0	0.519269
comp155307_c0	comp162835_c0	0.503104
comp155307_c0	comp168859_c0	0.502981
comp155307_c0	comp161169_c1	0.505798
comp155307_c0	comp167740_c0	0.509346
comp155307_c0	comp167773_c0	0.501484
comp155307_c0	comp165298_c0	0.514223
comp155307_c0	comp166804_c0	0.513732
comp155307_c0	comp167477_c0	0.514697
comp155307_c0	comp167865_c1	0.507841
comp155307_c0	comp168050_c0	0.502434
comp155307_c0	comp169193_c0	0.506719
comp155307_c0	comp167834_c0	0.508398
comp155307_c0	comp168471_c0	0.50353
comp155307_c0	comp167652_c0	0.513432
comp155307_c0	comp167964_c0	0.515551
comp155307_c0	comp168676_c0	0.522444
comp155307_c0	comp163710_c0	0.502245
comp155307_c0	comp168736_c0	0.504737
comp155307_c0	comp169241_c0	0.507343
comp155307_c0	comp168734_c0	0.515526
comp155307_c0	comp167590_c0	0.500158
comp155307_c0	comp169322_c0	0.51191
comp146601_c0	comp164728_c0	0.5
comp146601_c0	comp161378_c0	0.50108
comp146601_c0	comp164500_c0	0.502088
comp146601_c0	comp168110_c0	0.504743
comp146601_c0	comp157533_c0	0.501152
comp146601_c0	comp166918_c0	0.503234
comp142935_c0	comp167307_c0	0.509715
comp142935_c0	comp162930_c1	0.530944
comp142935_c0	comp148365_c0	0.538656
comp142935_c0	comp167992_c0	0.502852
comp142935_c0	comp160775_c0	0.520195
comp142935_c0	comp129597_c0	0.507906
comp142935_c0	comp159316_c0	0.535314
comp142935_c0	comp155553_c0	0.521723
comp142935_c0	comp158228_c0	0.519753
comp142935_c0	comp164926_c0	0.543456
comp142935_c0	comp156875_c0	0.537672
comp142935_c0	comp170503_c0	0.510317
comp142935_c0	comp164430_c0	0.538628
comp142935_c0	comp165883_c0	0.503729
comp142935_c0	comp143549_c0	0.539348
comp142935_c0	comp160550_c0	0.518743
comp142935_c0	comp151882_c0	0.543849
comp142935_c0	comp165763_c0	0.514428
comp142935_c0	comp164008_c0	0.526701
comp142935_c0	comp164708_c0	0.504673
comp142935_c0	comp162529_c0	0.507289
comp142935_c0	comp151986_c0	0.510609
comp142935_c0	comp166958_c0	0.507854
comp142935_c0	comp160657_c0	0.507625
comp142935_c0	comp160879_c1	0.505788
comp142935_c0	comp154680_c0	0.515275
comp142935_c0	comp141201_c0	0.517887
comp142935_c0	comp158959_c0	0.504324
comp142935_c0	comp161586_c0	0.514485
comp142935_c0	comp164470_c0	0.547678
comp142935_c0	comp162598_c0	0.541467
comp142935_c0	comp165407_c0	0.504232
comp142935_c0	comp161396_c0	0.511816
comp142935_c0	comp159263_c0	0.542679
comp142935_c0	comp151095_c0	0.525235
comp142935_c0	comp149170_c0	0.502567
comp142935_c0	comp164101_c0	0.533347
comp142935_c0	comp147919_c0	0.526457
comp142935_c0	comp162848_c0	0.516109
comp142935_c0	comp160997_c1	0.545233
comp142935_c0	comp147049_c0	0.522237
comp142935_c0	comp162701_c0	0.553327
comp142935_c0	comp154035_c0	0.550653
comp142935_c0	comp161817_c0	0.516939
comp142935_c0	comp165532_c2	0.510965
comp142935_c0	comp166426_c0	0.515607
comp142935_c0	comp145307_c0	0.545393
comp142935_c0	comp161481_c0	0.55119
comp142935_c0	comp164111_c0	0.516763
comp142935_c0	comp163500_c1	0.544639
comp142935_c0	comp153952_c0	0.505462
comp142935_c0	comp151360_c0	0.547165
comp142935_c0	comp158498_c0	0.513846
comp142935_c0	comp139056_c0	0.501217
comp142935_c0	comp153886_c0	0.530742
comp142935_c0	comp151508_c0	0.501278
comp142935_c0	comp158291_c1	0.518363
comp142935_c0	comp154998_c0	0.524191
comp142935_c0	comp155551_c0	0.51903
comp142935_c0	comp161958_c0	0.505423
comp142935_c0	comp163277_c0	0.530658
comp142935_c0	comp155550_c0	0.529269
comp142935_c0	comp158581_c1	0.536673
comp142935_c0	comp167134_c0	0.525278
comp142935_c0	comp167223_c1	0.535521
comp142935_c0	comp162112_c0	0.515274
comp142935_c0	comp151505_c0	0.505048
comp142935_c0	comp157880_c0	0.546345
comp142935_c0	comp157922_c0	0.516705
comp142935_c0	comp164019_c0	0.538237
comp142935_c0	comp153903_c0	0.519885
comp142935_c0	comp157995_c0	0.5426
comp142935_c0	comp165338_c0	0.562662
comp142935_c0	comp159520_c0	0.532259
comp142935_c0	comp154771_c0	0.536492
comp142935_c0	comp154671_c0	0.54006
comp142935_c0	comp158672_c0	0.539875
comp142935_c0	comp159019_c2	0.510586
comp142935_c0	comp148358_c0	0.530232
comp142935_c0	comp159252_c0	0.516894
comp142935_c0	comp159394_c0	0.53477
comp142935_c0	comp164350_c1	0.518937
comp142935_c0	comp164901_c0	0.509556
comp142935_c0	comp163461_c0	0.510058
comp142935_c0	comp156671_c0	0.552315
comp142935_c0	comp167173_c0	0.540228
comp142935_c0	comp165086_c0	0.517179
comp142935_c0	comp157623_c0	0.521177
comp142935_c0	comp157058_c0	0.507731
comp142935_c0	comp157940_c0	0.54642
comp142935_c0	comp163427_c0	0.512497
comp142935_c0	comp162629_c0	0.531373
comp142935_c0	comp154628_c0	0.503795
comp142935_c0	comp154140_c0	0.514716
comp142935_c0	comp160601_c0	0.548435
comp142935_c0	comp163836_c0	0.545949
comp142935_c0	comp163145_c0	0.510759
comp142935_c0	comp166525_c0	0.547005
comp142935_c0	comp167629_c0	0.50139
comp142935_c0	comp154011_c0	0.522647
comp142935_c0	comp155193_c1	0.515017
comp142935_c0	comp156155_c0	0.540767
comp142935_c0	comp162523_c0	0.548213
comp142935_c0	comp166158_c0	0.513991
comp142935_c0	comp160605_c0	0.517874
comp142935_c0	comp156273_c0	0.533346
comp142935_c0	comp156204_c0	0.543467
comp142935_c0	comp158868_c1	0.542067
comp142935_c0	comp160341_c0	0.515045
comp142935_c0	comp165034_c0	0.544439
comp142935_c0	comp156386_c0	0.533045
comp142935_c0	comp157537_c2	0.507205
comp142935_c0	comp161085_c0	0.523308
comp142935_c0	comp155260_c0	0.524438
comp142935_c0	comp159804_c0	0.516092
comp142935_c0	comp152140_c0	0.506268
comp142935_c0	comp159239_c0	0.532317
comp142935_c0	comp164830_c1	0.520142
comp142935_c0	comp160545_c0	0.547028
comp142935_c0	comp161778_c0	0.536522
comp142935_c0	comp158088_c0	0.504924
comp142935_c0	comp151277_c0	0.507799
comp142935_c0	comp161815_c0	0.507063
comp142935_c0	comp157954_c0	0.521692
comp142935_c0	comp161273_c0	0.525659
comp142935_c0	comp161294_c0	0.520979
comp142935_c0	comp163142_c0	0.509583
comp142935_c0	comp159234_c1	0.523792
comp142935_c0	comp156115_c0	0.55046
comp142935_c0	comp165453_c0	0.541302
comp142935_c0	comp161116_c0	0.5105
comp142935_c0	comp154834_c0	0.522582
comp142935_c0	comp165268_c0	0.525449
comp142935_c0	comp160951_c0	0.547466
comp142935_c0	comp164765_c0	0.524121
comp142935_c0	comp151230_c0	0.549148
comp142935_c0	comp167491_c1	0.511565
comp142935_c0	comp160039_c0	0.546349
comp142935_c0	comp154555_c0	0.519013
comp142935_c0	comp156614_c0	0.512012
comp142935_c0	comp166211_c0	0.509589
comp142935_c0	comp167284_c0	0.505794
comp142935_c0	comp164517_c0	0.513748
comp142935_c0	comp161218_c0	0.525422
comp142935_c0	comp160510_c0	0.52183
comp142935_c0	comp160294_c0	0.553326
comp142935_c0	comp156137_c0	0.551817
comp142935_c0	comp154359_c1	0.529867
comp142935_c0	comp149722_c0	0.531363
comp142935_c0	comp160525_c0	0.535847
comp142935_c0	comp157120_c0	0.536216
comp142935_c0	comp162860_c0	0.513445
comp142935_c0	comp151877_c0	0.503593
comp142935_c0	comp164611_c0	0.510591
comp142935_c0	comp156536_c0	0.549467
comp142935_c0	comp166784_c1	0.526563
comp142935_c0	comp163571_c0	0.549709
comp142935_c0	comp153041_c0	0.531794
comp142935_c0	comp164704_c0	0.5494
comp142935_c0	comp158794_c0	0.532301
comp142935_c0	comp162662_c0	0.534486
comp142935_c0	comp163105_c0	0.52686
comp142935_c0	comp160250_c0	0.547486
comp142935_c0	comp163157_c1	0.525775
comp142935_c0	comp163831_c0	0.508215
comp142935_c0	comp129931_c0	0.525518
comp142935_c0	comp158169_c0	0.505164
comp142935_c0	comp153136_c0	0.504837
comp142935_c0	comp150127_c0	0.522117
comp142935_c0	comp158860_c0	0.515943
comp142935_c0	comp153073_c0	0.503924
comp142935_c0	comp154647_c0	0.516671
comp142935_c0	comp164720_c0	0.519018
comp142935_c0	comp169135_c0	0.540686
comp142935_c0	comp159267_c0	0.54802
comp142935_c0	comp164617_c0	0.506346
comp142935_c0	comp165239_c0	0.518294
comp142935_c0	comp164960_c0	0.504242
comp142935_c0	comp162467_c0	0.52752
comp142935_c0	comp162573_c0	0.509146
comp142935_c0	comp154862_c0	0.533463
comp142935_c0	comp166212_c0	0.547257
comp142935_c0	comp160306_c0	0.504541
comp142935_c0	comp162287_c0	0.556955
comp142935_c0	comp147520_c0	0.527013
comp142935_c0	comp162600_c0	0.505271
comp142935_c0	comp159006_c0	0.515183
comp142935_c0	comp163602_c0	0.515094
comp142935_c0	comp161026_c0	0.519924
comp142935_c0	comp160784_c0	0.525677
comp142935_c0	comp164784_c0	0.511177
comp142935_c0	comp162567_c0	0.522722
comp142935_c0	comp163496_c0	0.515506
comp142935_c0	comp162477_c0	0.528867
comp142935_c0	comp158136_c0	0.534069
comp142935_c0	comp167678_c0	0.501347
comp142935_c0	comp163392_c0	0.515016
comp142935_c0	comp154887_c0	0.503711
comp142935_c0	comp149019_c0	0.510645
comp142935_c0	comp167093_c0	0.554555
comp142935_c0	comp165891_c1	0.508864
comp142935_c0	comp151800_c0	0.51805
comp142935_c0	comp166963_c0	0.554149
comp142935_c0	comp165540_c0	0.543265
comp142935_c0	comp167141_c0	0.517193
comp142935_c0	comp152446_c0	0.531774
comp142935_c0	comp156276_c0	0.500901
comp142935_c0	comp168569_c0	0.527382
comp142935_c0	comp164985_c0	0.512727
comp142935_c0	comp159985_c2	0.522405
comp142935_c0	comp165618_c0	0.518632
comp142935_c0	comp156744_c0	0.539149
comp142935_c0	comp161834_c0	0.503883
comp142935_c0	comp145075_c0	0.507867
comp142935_c0	comp159435_c2	0.514785
comp142935_c0	comp164727_c0	0.500548
comp142935_c0	comp157297_c0	0.502656
comp142935_c0	comp153607_c0	0.50458
comp142935_c0	comp165993_c0	0.519579
comp142935_c0	comp165560_c0	0.51218
comp142935_c0	comp161375_c0	0.501031
comp142935_c0	comp165251_c0	0.541329
comp142935_c0	comp145065_c0	0.518323
comp142935_c0	comp150264_c0	0.521241
comp142935_c0	comp163118_c0	0.504101
comp142935_c0	comp158904_c1	0.545824
comp142935_c0	comp161950_c0	0.501865
comp142935_c0	comp156943_c0	0.541576
comp142935_c0	comp165003_c0	0.523444
comp142935_c0	comp168188_c0	0.541066
comp142935_c0	comp154198_c0	0.527793
comp142935_c0	comp168698_c0	0.51296
comp142935_c0	comp151179_c0	0.555463
comp142935_c0	comp150647_c0	0.548901
comp142935_c0	comp153967_c0	0.529101
comp142935_c0	comp167961_c0	0.51948
comp142935_c0	comp167157_c0	0.536198
comp142935_c0	comp157903_c0	0.51652
comp142935_c0	comp160650_c0	0.50083
comp142935_c0	comp162407_c0	0.547503
comp142935_c0	comp167080_c0	0.539266
comp142935_c0	comp162824_c0	0.508004
comp142935_c0	comp163240_c0	0.543248
comp142935_c0	comp161027_c0	0.524354
comp142935_c0	comp162526_c0	0.55523
comp142935_c0	comp160686_c0	0.504345
comp142935_c0	comp164798_c1	0.519402
comp142935_c0	comp167617_c0	0.537889
comp142935_c0	comp113620_c0	0.532881
comp142935_c0	comp152841_c0	0.529671
comp142935_c0	comp167269_c0	0.536209
comp142935_c0	comp160809_c0	0.521722
comp142935_c0	comp167479_c0	0.521758
comp142935_c0	comp145096_c0	0.542234
comp142935_c0	comp151619_c0	0.525138
comp142935_c0	comp163996_c1	0.539576
comp142935_c0	comp156765_c0	0.516238
comp142935_c0	comp166856_c0	0.510154
comp142935_c0	comp165492_c0	0.516962
comp142935_c0	comp166544_c0	0.522535
comp142935_c0	comp158675_c1	0.534307
comp142935_c0	comp149206_c0	0.526363
comp142935_c0	comp149275_c0	0.516751
comp142935_c0	comp165068_c0	0.517318
comp142935_c0	comp163467_c0	0.5394
comp142935_c0	comp163169_c0	0.516908
comp142935_c0	comp164438_c0	0.503564
comp142935_c0	comp164478_c0	0.513969
comp142935_c0	comp163521_c0	0.530725
comp142935_c0	comp166490_c0	0.542295
comp142935_c0	comp165374_c1	0.509444
comp142935_c0	comp165564_c0	0.504466
comp142935_c0	comp163367_c0	0.503064
comp142935_c0	comp166886_c0	0.507826
comp142935_c0	comp168848_c0	0.508395
comp142935_c0	comp166911_c0	0.524822
comp142935_c0	comp147820_c0	0.507699
comp142935_c0	comp161057_c0	0.503074
comp142935_c0	comp164991_c0	0.524651
comp142935_c0	comp162374_c1	0.526076
comp142935_c0	comp167272_c0	0.542072
comp142935_c0	comp161046_c0	0.537521
comp142935_c0	comp161192_c0	0.519297
comp142935_c0	comp159194_c0	0.531668
comp142935_c0	comp168589_c0	0.506276
comp142935_c0	comp158986_c0	0.515851
comp142935_c0	comp164378_c0	0.52022
comp142935_c0	comp167201_c0	0.506871
comp142935_c0	comp159538_c0	0.502274
comp142935_c0	comp141400_c0	0.519033
comp142935_c0	comp161398_c1	0.513987
comp142935_c0	comp162325_c0	0.509456
comp142935_c0	comp164298_c0	0.505805
comp142935_c0	comp166927_c0	0.549088
comp142935_c0	comp162158_c0	0.518861
comp142935_c0	comp148544_c0	0.507845
comp142935_c0	comp154442_c0	0.520853
comp142935_c0	comp162054_c0	0.529445
comp142935_c0	comp167509_c0	0.537919
comp142935_c0	comp168704_c0	0.525007
comp142935_c0	comp165836_c0	0.516196
comp142935_c0	comp167434_c0	0.534977
comp142935_c0	comp165429_c0	0.555053
comp142935_c0	comp166797_c0	0.500899
comp142935_c0	comp168171_c0	0.506914
comp142935_c0	comp160146_c0	0.514798
comp142935_c0	comp165950_c0	0.524351
comp142935_c0	comp166757_c0	0.54708
comp142935_c0	comp157826_c0	0.506528
comp142935_c0	comp145238_c0	0.510509
comp142935_c0	comp154855_c0	0.506851
comp142935_c0	comp155136_c1	0.544382
comp142935_c0	comp149004_c0	0.54193
comp142935_c0	comp151905_c0	0.530923
comp142935_c0	comp164223_c0	0.510429
comp142935_c0	comp165316_c0	0.51098
comp142935_c0	comp168636_c0	0.523947
comp142935_c0	comp161245_c1	0.5516
comp142935_c0	comp159591_c0	0.525115
comp142935_c0	comp164415_c0	0.521989
comp142935_c0	comp164100_c0	0.519639
comp142935_c0	comp161949_c0	0.510616
comp142935_c0	comp165162_c0	0.502484
comp142935_c0	comp167829_c0	0.507359
comp142935_c0	comp165847_c0	0.527619
comp142935_c0	comp164370_c0	0.512922
comp142935_c0	comp162795_c0	0.537693
comp142935_c0	comp162052_c0	0.528347
comp142935_c0	comp150232_c0	0.504031
comp142935_c0	comp165600_c0	0.505396
comp142935_c0	comp161406_c0	0.521427
comp142935_c0	comp162707_c0	0.512966
comp142935_c0	comp162182_c0	0.516554
comp142935_c0	comp165901_c0	0.50492
comp142935_c0	comp159510_c0	0.50184
comp142935_c0	comp168554_c0	0.536353
comp142935_c0	comp162464_c0	0.507332
comp142935_c0	comp157824_c0	0.515278
comp142935_c0	comp169107_c0	0.508323
comp142935_c0	comp162382_c0	0.544392
comp142935_c0	comp163650_c0	0.501896
comp142935_c0	comp160664_c0	0.516373
comp142935_c0	comp162877_c0	0.5182
comp142935_c0	comp162786_c0	0.531873
comp142935_c0	comp153577_c0	0.524169
comp142935_c0	comp164671_c0	0.516629
comp142935_c0	comp157187_c0	0.507673
comp142935_c0	comp163225_c0	0.51021
comp142935_c0	comp136464_c0	0.536413
[truncated: 7,919 more rows]

## Sheet: uniqueID
Supplemental Table S5. Identification of the top 17 hub genes with a raised weighted cutoff value > 0.50.
fromNode
comp158387_c0
comp156662_c0
comp124983_c0
comp139704_c0
comp167733_c1
comp155307_c0
comp146601_c0
comp142935_c0
comp156115_c0
comp162382_c0
comp167363_c0
comp165439_c0
comp166803_c0
comp162491_c0
comp167642_c0
comp166401_c0
comp168652_c0
